# Supplementary material for: 1,5-Dimethyl-2-phenyl-4-{[(E)-3,4,5-trimethoxybenzylidene]amino}-1H-pyrazol-3(2H)-one
Source: Acta Crystallogr Sect E Struct Rep Online. 2010 Jul 31;66(Pt 8):o2149. doi: 10.1107/S160053681002934X (PMC3007473; doi:10.1107/S160053681002934X)
Supplement: Supplementary file 1 [file e-66-o2149-sup1.cif]

##############################################################################
###                                                                        ###
###        Electronic paper (Acta Crystallographica Section E)             ###
###                                                                        ###
##############################################################################
#                                                                            #
# This CIF contains the data in a paper accepted for publication in Acta     #
# Crystallographica Section E. It conforms to the requirements of Notes      #
# for Authors for Section E, and has been peer reviewed under the auspices   #
# of the IUCr Commission on Journals.                                        #
#                                                                            #
# Full details of the Crystallographic Information File format               #
# are given in the paper "The Crystallographic Information File (CIF):       #
# a New Standard Archive File for Crystallography" by S. R. Hall, F. H.      #
# Allen and I. D. Brown [Acta Cryst. (1991), A47, 655-685].                  #
#                                                                            #
# The current version of the core CIF dictionary is obtainable from          #
# ftp://ftp.iucr.org/pub/cif_core.dic. The current version number is 2.4.    #
#                                                                            #
# Software is freely available for graphical display of the structure(s) in  #
# this CIF.  For information consult the CIF home page http://www.iucr.org/  #
# cif/home.html                                                              #
#                                                                            #
# This file may be used for bona fide research purposes within the           #
# scientific community so long as proper attribution is given to the journal # 
# article from which it was obtained.                                        #
#                                                                            #
##############################################################################
                                             
data_global
_journal_date_recd_electronic     2010-07-20
_journal_date_accepted     2010-07-23
_journal_name_full     'Acta Crystallographica, Section E'
_journal_year     2010
_journal_volume     66
_journal_issue      8
_journal_page_first     o2149
_journal_page_last     o2149
_journal_paper_category     QO
_journal_coeditor_code     LH5091
_publ_contact_author_name     'Cai-Feng Bi'
_publ_contact_author_address
;
Key Laboratory of Marine Chemistry Theory and Technology,
Ministry of Education, College of Chemistry and Chemical Engineering,
Ocean University of China, Qingdao, Shandong 266100,
People's Republic of China
;
_publ_contact_author_email     'bicaifeng301@163.com'
_publ_contact_author_fax     '86 532 66781932'
_publ_contact_author_phone     '86 532 66781761'
_publ_section_title
;\
1,5-Dimethyl-2-phenyl-4-{[(<i>E</i>)-3,4,5-trimethoxybenzylidene]amino}-\
1<i>H</i>-pyrazol-3(2<i>H</i>)-one
;
loop_
    _publ_author_name
    _publ_author_address
    'Shan-Bin Liu'
;
Key Laboratory of Marine Chemistry Theory and Technology,
Ministry of Education, College of Chemistry and Chemical Engineering,
Ocean University of China, Qingdao, Shandong 266100,
People's Republic of China
;
    'Cai-Feng Bi'
;
Key Laboratory of Marine Chemistry Theory and Technology,
Ministry of Education, College of Chemistry and Chemical Engineering,
Ocean University of China, Qingdao, Shandong 266100,
People's Republic of China
;
    'Yu-Hua Fan'
;
Key Laboratory of Marine Chemistry Theory and Technology,
Ministry of Education, College of Chemistry and Chemical Engineering,
Ocean University of China, Qingdao, Shandong 266100,
People's Republic of China
;
    'Xia Zhang'
;
Key Laboratory of Marine Chemistry Theory and Technology,
Ministry of Education, College of Chemistry and Chemical Engineering,
Ocean University of China, Qingdao, Shandong 266100,
People's Republic of China
;
    'Dong-Mei Zhang'
;
Key Laboratory of Marine Chemistry Theory and Technology,
Ministry of Education, College of Chemistry and Chemical Engineering,
Ocean University of China, Qingdao, Shandong 266100,
People's Republic of China
;
data_I
_chemical_name_systematic
;
1,5-Dimethyl-2-phenyl-4-{[(<i>E</i>)-3,4,5-trimethoxybenzylidene]amino}-
1<i>H</i>-pyrazol-3(2<i>H</i>)-one
;
_chemical_formula_moiety     'C21 H23 N3 O4'
_chemical_formula_sum     'C21 H23 N3 O4'
_chemical_formula_iupac     'C21 H23 N3 O4'
_chemical_formula_weight     381.42
_chemical_melting_point     ?
_symmetry_cell_setting     monoclinic
_symmetry_space_group_name_H-M     'P 21/c'
_symmetry_space_group_name_Hall     '-P 2ybc'
loop_
    _symmetry_equiv_pos_as_xyz
    'x, y, z'
    '-x, y+1/2, -z+1/2'
    '-x, -y, -z'
    'x, -y-1/2, z-1/2'
_cell_length_a     12.3644(12)
_cell_length_b     14.0075(16)
_cell_length_c     11.2682(11)
_cell_angle_alpha     90.00
_cell_angle_beta     96.46800(10)
_cell_angle_gamma     90.00
_cell_volume     1939.2(3)
_cell_formula_units_Z     4
_cell_measurement_reflns_used     2128
_cell_measurement_theta_min     2.205
_cell_measurement_theta_max     25.298
_cell_measurement_temperature     298(2)
_exptl_crystal_description     block
_exptl_crystal_colour     yellow
_exptl_crystal_size_max     0.40
_exptl_crystal_size_mid     0.17
_exptl_crystal_size_min     0.13
_exptl_crystal_density_diffrn     1.306
_exptl_crystal_density_meas     ?
_exptl_crystal_density_method     'not measured'
_exptl_crystal_F_000     808
_exptl_absorpt_coefficient_mu     0.092
_exptl_absorpt_correction_type     multi-scan
_exptl_absorpt_process_details     '(SADABS; Sheldrick, 1996)'
_exptl_absorpt_correction_T_min     0.9642
_exptl_absorpt_correction_T_max     0.9882
_exptl_special_details
;
;
_diffrn_ambient_temperature     298(2)
_diffrn_radiation_type     MoK\a
_diffrn_radiation_wavelength     0.71073
_diffrn_radiation_source     'fine-focus sealed tube'
_diffrn_radiation_monochromator     graphite
_diffrn_measurement_device_type     'Siemens SMART CCD'
_diffrn_measurement_method     '\f and \w scans'
_diffrn_detector_area_resol_mean     ?
_diffrn_reflns_number     10089
_diffrn_reflns_av_R_equivalents     0.0383
_diffrn_reflns_av_sigmaI/netI     0.0465
_diffrn_reflns_theta_min     1.66
_diffrn_reflns_theta_max     25.02
_diffrn_reflns_theta_full     25.02
_diffrn_measured_fraction_theta_max     0.999
_diffrn_measured_fraction_theta_full     0.999
_diffrn_reflns_limit_h_min     -14
_diffrn_reflns_limit_h_max     14
_diffrn_reflns_limit_k_min     -16
_diffrn_reflns_limit_k_max     12
_diffrn_reflns_limit_l_min     -13
_diffrn_reflns_limit_l_max     13
_diffrn_standards_number     ?
_diffrn_standards_interval_count     ?
_diffrn_standards_interval_time     ?
_diffrn_standards_decay_%     ?
_refine_special_details
;
Refinement of <i>F</i>^2^ against ALL reflections. The weighted <i>R</i>-factor
<i>wR</i> and goodness of fit <i>S</i> are based on <i>F</i>^2^, conventional
<i>R</i>-factors <i>R</i> are based on <i>F</i>, with <i>F</i> set to zero for
negative <i>F</i>^2^. The threshold expression of <i>F</i>^2^ >
\s(<i>F</i>^2^) is used only for calculating <i>R</i>-factors(gt) <i>etc</i>.
and is not relevant to the choice of reflections for refinement.
<i>R</i>-factors based on <i>F</i>^2^ are statistically about twice as large
as those based on <i>F</i>, and <i>R</i>- factors based on ALL data will be
even larger.
;
_reflns_number_total     3422
_reflns_number_gt     2084
_reflns_threshold_expression     'I>2\s(I)'
_refine_ls_structure_factor_coef     Fsqd
_refine_ls_matrix_type     full
_refine_ls_R_factor_all     0.0787
_refine_ls_R_factor_gt     0.0420
_refine_ls_wR_factor_gt     0.0870
_refine_ls_wR_factor_ref     0.0979
_refine_ls_goodness_of_fit_ref     0.994
_refine_ls_restrained_S_all     0.994
_refine_ls_number_reflns     3422
_refine_ls_number_parameters     258
_refine_ls_number_restraints     0
_refine_ls_hydrogen_treatment     constr
_refine_ls_weighting_scheme     calc
_refine_ls_weighting_details
                 'calc w=1/[\s^2^(Fo^2^)+(0.0390P)^2^] where P=(Fo^2^+2Fc^2^)/3'
_atom_sites_solution_hydrogens     geom
_atom_sites_solution_primary     direct
_atom_sites_solution_secondary     difmap
_refine_ls_shift/su_max     0.000
_refine_ls_shift/su_mean     0.000
_refine_diff_density_max     0.146
_refine_diff_density_min     -0.177
_refine_ls_extinction_method     none
_refine_ls_extinction_coef     ?
loop_
    _atom_type_symbol
    _atom_type_description
    _atom_type_scat_dispersion_real
    _atom_type_scat_dispersion_imag
    _atom_type_scat_source
    'C' 'C' 0.0033 0.0016
                         'International Tables Vol C Tables 4.2.6.8 and 6.1.1.4'
    'H' 'H' 0.0000 0.0000
                         'International Tables Vol C Tables 4.2.6.8 and 6.1.1.4'
    'O' 'O' 0.0106 0.0060
                         'International Tables Vol C Tables 4.2.6.8 and 6.1.1.4'
    'N' 'N' 0.0061 0.0033
                         'International Tables Vol C Tables 4.2.6.8 and 6.1.1.4'
_computing_data_collection     'SMART (Siemens, 1996)'
_computing_cell_refinement     'SAINT (Siemens, 1996)'
_computing_data_reduction     'SAINT (Siemens, 1996)'
_computing_structure_solution     'SHELXS97 (Sheldrick, 2008)'
_computing_structure_refinement     'SHELXL97 (Sheldrick, 2008)'
_computing_molecular_graphics
                             'SHELXTL (Sheldrick, 2008) and PLATON (Spek, 2009)'
_computing_publication_material     'SHELXTL (Sheldrick, 2008)'
loop_
    _atom_site_type_symbol
    _atom_site_label
    _atom_site_fract_x
    _atom_site_fract_y
    _atom_site_fract_z
    _atom_site_U_iso_or_equiv
    _atom_site_adp_type
    _atom_site_calc_flag
    _atom_site_refinement_flags
    _atom_site_occupancy
    _atom_site_disorder_assembly
    _atom_site_disorder_group
    N N1 0.58862(12) 0.17160(11) 0.75617(14) 0.0483(4) Uani d . 1 . .
    N N2 0.55362(12) 0.07674(11) 0.73659(14) 0.0488(4) Uani d . 1 . .
    N N3 0.38480(12) 0.18932(11) 0.49987(13) 0.0456(4) Uani d . 1 . .
    O O1 0.56035(11) 0.31372(9) 0.65254(13) 0.0616(4) Uani d . 1 . .
    O O2 0.14379(11) 0.51801(9) 0.24428(12) 0.0597(4) Uani d . 1 . .
    O O3 0.06093(10) 0.38623(9) 0.08868(12) 0.0555(4) Uani d . 1 . .
    O O4 0.12137(12) 0.20441(10) 0.10776(12) 0.0641(4) Uani d . 1 . .
    C C1 0.53561(15) 0.22988(14) 0.66664(17) 0.0451(5) Uani d . 1 . .
    C C2 0.45678(14) 0.16819(13) 0.60050(16) 0.0415(5) Uani d . 1 . .
    C C3 0.46934(14) 0.07841(13) 0.64717(17) 0.0425(5) Uani d . 1 . .
    C C4 0.40708(16) -0.00978(13) 0.61267(19) 0.0568(6) Uani d . 1 . .
    H H4A 0.4568 -0.0613 0.6042 0.085 Uiso calc R 1 . .
    H H4B 0.3628 0.0004 0.5382 0.085 Uiso calc R 1 . .
    H H4C 0.3614 -0.0255 0.6733 0.085 Uiso calc R 1 . .
    C C5 0.55506(17) 0.01888(15) 0.8440(2) 0.0682(7) Uani d . 1 . .
    H H5A 0.5077 0.0468 0.8963 0.102 Uiso calc R 1 . .
    H H5B 0.6278 0.0162 0.8838 0.102 Uiso calc R 1 . .
    H H5C 0.5306 -0.0445 0.8227 0.102 Uiso calc R 1 . .
    C C6 0.70012(16) 0.18510(13) 0.80311(17) 0.0460(5) Uani d . 1 . .
    C C7 0.72641(19) 0.24765(15) 0.89492(19) 0.0645(6) Uani d . 1 . .
    H H7 0.6722 0.2807 0.9286 0.077 Uiso calc R 1 . .
    C C8 0.8353(2) 0.26125(18) 0.9374(2) 0.0788(8) Uani d . 1 . .
    H H8 0.8544 0.3047 0.9985 0.095 Uiso calc R 1 . .
    C C9 0.9143(2) 0.2109(2) 0.8894(3) 0.0798(8) Uani d . 1 . .
    H H9 0.9871 0.2200 0.9182 0.096 Uiso calc R 1 . .
    C C10 0.88698(18) 0.14758(18) 0.7999(2) 0.0765(7) Uani d . 1 . .
    H H10 0.9411 0.1129 0.7683 0.092 Uiso calc R 1 . .
    C C11 0.78040(17) 0.13441(15) 0.7557(2) 0.0613(6) Uani d . 1 . .
    H H11 0.7622 0.0913 0.6939 0.074 Uiso calc R 1 . .
    C C12 0.36413(15) 0.27582(14) 0.47241(17) 0.0478(5) Uani d . 1 . .
    H H12 0.3986 0.3235 0.5201 0.057 Uiso calc R 1 . .
    C C13 0.28837(15) 0.30404(13) 0.36894(16) 0.0429(5) Uani d . 1 . .
    C C14 0.25703(15) 0.39875(13) 0.35636(17) 0.0463(5) Uani d . 1 . .
    H H14 0.2868 0.4437 0.4114 0.056 Uiso calc R 1 . .
    C C15 0.18193(15) 0.42704(13) 0.26269(17) 0.0439(5) Uani d . 1 . .
    C C16 0.13902(15) 0.36017(14) 0.17957(17) 0.0446(5) Uani d . 1 . .
    C C17 0.17022(15) 0.26509(14) 0.19268(16) 0.0460(5) Uani d . 1 . .
    C C18 0.24460(15) 0.23685(14) 0.28662(16) 0.0461(5) Uani d . 1 . .
    H H18 0.2653 0.1731 0.2947 0.055 Uiso calc R 1 . .
    C C19 0.17650(18) 0.58758(14) 0.33332(19) 0.0658(6) Uani d . 1 . .
    H H19A 0.1578 0.5659 0.4092 0.099 Uiso calc R 1 . .
    H H19B 0.1400 0.6468 0.3129 0.099 Uiso calc R 1 . .
    H H19C 0.2538 0.5970 0.3379 0.099 Uiso calc R 1 . .
    C C20 0.10337(18) 0.41981(17) -0.01563(19) 0.0735(7) Uani d . 1 . .
    H H20A 0.1388 0.4801 0.0009 0.110 Uiso calc R 1 . .
    H H20B 0.0450 0.4275 -0.0787 0.110 Uiso calc R 1 . .
    H H20C 0.1549 0.3745 -0.0396 0.110 Uiso calc R 1 . .
    C C21 0.12836(19) 0.10573(14) 0.1296(2) 0.0703(7) Uani d . 1 . .
    H H21A 0.2030 0.0859 0.1341 0.105 Uiso calc R 1 . .
    H H21B 0.0864 0.0722 0.0660 0.105 Uiso calc R 1 . .
    H H21C 0.1005 0.0917 0.2038 0.105 Uiso calc R 1 . .
loop_
    _atom_site_aniso_label
    _atom_site_aniso_U_11
    _atom_site_aniso_U_22
    _atom_site_aniso_U_33
    _atom_site_aniso_U_12
    _atom_site_aniso_U_13
    _atom_site_aniso_U_23
    N1 0.0450(10) 0.0437(10) 0.0528(11) -0.0016(8) -0.0099(8) 0.0052(8)
    N2 0.0480(10) 0.0402(10) 0.0556(11) -0.0017(8) -0.0053(8) 0.0121(9)
    N3 0.0477(10) 0.0446(10) 0.0427(10) 0.0030(7) -0.0027(8) 0.0051(8)
    O1 0.0657(10) 0.0377(9) 0.0756(11) -0.0008(7) -0.0176(8) 0.0059(7)
    O2 0.0717(10) 0.0454(9) 0.0582(9) 0.0105(7) -0.0101(8) 0.0030(7)
    O3 0.0515(9) 0.0663(10) 0.0453(9) 0.0047(7) -0.0093(7) 0.0096(7)
    O4 0.0802(11) 0.0523(10) 0.0538(9) -0.0018(7) -0.0188(8) -0.0043(8)
    C1 0.0445(12) 0.0400(12) 0.0493(13) 0.0061(9) -0.0022(9) 0.0020(10)
    C2 0.0419(11) 0.0415(12) 0.0397(12) 0.0043(9) -0.0018(9) 0.0029(9)
    C3 0.0392(11) 0.0427(12) 0.0450(12) 0.0038(9) 0.0019(9) 0.0027(10)
    C4 0.0553(13) 0.0479(13) 0.0663(15) -0.0039(10) 0.0024(11) 0.0001(11)
    C5 0.0662(15) 0.0656(15) 0.0695(16) -0.0030(12) -0.0064(12) 0.0279(13)
    C6 0.0470(12) 0.0438(12) 0.0441(12) -0.0020(10) -0.0088(10) 0.0079(10)
    C7 0.0706(16) 0.0645(15) 0.0557(14) 0.0010(12) -0.0050(12) -0.0033(12)
    C8 0.089(2) 0.0772(18) 0.0617(16) -0.0245(16) -0.0266(15) -0.0002(14)
    C9 0.0563(16) 0.085(2) 0.091(2) -0.0145(14) -0.0253(15) 0.0310(17)
    C10 0.0463(15) 0.0813(18) 0.101(2) 0.0010(12) 0.0043(14) 0.0130(16)
    C11 0.0518(14) 0.0638(15) 0.0668(16) 0.0008(11) -0.0005(12) -0.0037(12)
    C12 0.0491(12) 0.0481(13) 0.0437(12) 0.0007(10) -0.0051(9) 0.0011(10)
    C13 0.0425(11) 0.0478(12) 0.0367(11) 0.0008(9) -0.0027(9) 0.0051(10)
    C14 0.0513(12) 0.0453(12) 0.0403(12) -0.0034(9) -0.0038(9) 0.0006(9)
    C15 0.0455(12) 0.0415(11) 0.0437(12) 0.0031(9) 0.0001(9) 0.0061(10)
    C16 0.0407(11) 0.0524(13) 0.0387(12) 0.0022(9) -0.0039(9) 0.0072(10)
    C17 0.0500(12) 0.0494(13) 0.0372(12) -0.0040(10) -0.0012(10) -0.0016(10)
    C18 0.0515(12) 0.0425(12) 0.0429(12) 0.0027(9) -0.0010(10) 0.0035(10)
    C19 0.0833(17) 0.0464(13) 0.0663(15) 0.0053(12) 0.0020(13) -0.0007(12)
    C20 0.0790(17) 0.0973(19) 0.0432(14) 0.0217(14) 0.0019(12) 0.0140(13)
    C21 0.0875(18) 0.0523(15) 0.0675(16) -0.0072(12) -0.0063(13) -0.0076(12)
_geom_special_details
;
All e.s.d.'s (except the e.s.d. in the dihedral angle between two l.s. planes)
are estimated using the full covariance matrix. The cell e.s.d.'s are taken
into account individually in the estimation of e.s.d.'s in distances, angles
and torsion angles; correlations between e.s.d.'s in cell parameters are only
used when they are defined by crystal symmetry. An approximate (isotropic)
treatment of cell e.s.d.'s is used for estimating e.s.d.'s involving l.s.
planes.
;
loop_
    _geom_bond_atom_site_label_1
    _geom_bond_atom_site_label_2
    _geom_bond_site_symmetry_2
    _geom_bond_distance
    _geom_bond_publ_flag
    N1 C1 . 1.402(2) ?
    N1 N2 . 1.407(2) ?
    N1 C6 . 1.432(2) ?
    N2 C3 . 1.366(2) ?
    N2 C5 . 1.455(2) ?
    N3 C12 . 1.269(2) n
    N3 C2 . 1.392(2) n
    O1 C1 . 1.228(2) ?
    O2 C15 . 1.367(2) ?
    O2 C19 . 1.424(2) ?
    O3 C16 . 1.375(2) ?
    O3 C20 . 1.420(2) ?
    O4 C17 . 1.368(2) ?
    O4 C21 . 1.405(2) ?
    C1 C2 . 1.445(3) n
    C2 C3 . 1.365(2) n
    C3 C4 . 1.484(2) ?
    C4 H4A . 0.9600 ?
    C4 H4B . 0.9600 ?
    C4 H4C . 0.9600 ?
    C5 H5A . 0.9600 ?
    C5 H5B . 0.9600 ?
    C5 H5C . 0.9600 ?
    C6 C7 . 1.367(3) ?
    C6 C11 . 1.376(3) ?
    C7 C8 . 1.391(3) ?
    C7 H7 . 0.9300 ?
    C8 C9 . 1.364(3) ?
    C8 H8 . 0.9300 ?
    C9 C10 . 1.357(3) ?
    C9 H9 . 0.9300 ?
    C10 C11 . 1.368(3) ?
    C10 H10 . 0.9300 ?
    C11 H11 . 0.9300 ?
    C12 C13 . 1.465(3) n
    C12 H12 . 0.9300 ?
    C13 C14 . 1.385(2) n
    C13 C18 . 1.388(2) ?
    C14 C15 . 1.383(3) ?
    C14 H14 . 0.9300 ?
    C15 C16 . 1.387(3) ?
    C16 C17 . 1.390(3) ?
    C17 C18 . 1.380(2) ?
    C18 H18 . 0.9300 ?
    C19 H19A . 0.9600 ?
    C19 H19B . 0.9600 ?
    C19 H19C . 0.9600 ?
    C20 H20A . 0.9600 ?
    C20 H20B . 0.9600 ?
    C20 H20C . 0.9600 ?
    C21 H21A . 0.9600 ?
    C21 H21B . 0.9600 ?
    C21 H21C . 0.9600 ?
loop_
    _geom_angle_atom_site_label_1
    _geom_angle_atom_site_label_2
    _geom_angle_atom_site_label_3
    _geom_angle_site_symmetry_1
    _geom_angle_site_symmetry_3
    _geom_angle
    _geom_angle_publ_flag
    C1 N1 N2 . . 109.06(15) ?
    C1 N1 C6 . . 122.78(15) ?
    N2 N1 C6 . . 116.67(14) ?
    C3 N2 N1 . . 107.16(14) ?
    C3 N2 C5 . . 124.06(15) ?
    N1 N2 C5 . . 114.90(16) ?
    C12 N3 C2 . . 119.61(16) n
    C15 O2 C19 . . 117.73(15) ?
    C16 O3 C20 . . 114.23(15) ?
    C17 O4 C21 . . 118.35(16) ?
    O1 C1 N1 . . 123.15(18) ?
    O1 C1 C2 . . 131.93(18) ?
    N1 C1 C2 . . 104.86(16) ?
    C3 C2 N3 . . 122.96(17) ?
    C3 C2 C1 . . 108.14(16) ?
    N3 C2 C1 . . 128.69(17) ?
    C2 C3 N2 . . 110.13(16) ?
    C2 C3 C4 . . 129.25(18) ?
    N2 C3 C4 . . 120.61(17) ?
    C3 C4 H4A . . 109.5 ?
    C3 C4 H4B . . 109.5 ?
    H4A C4 H4B . . 109.5 ?
    C3 C4 H4C . . 109.5 ?
    H4A C4 H4C . . 109.5 ?
    H4B C4 H4C . . 109.5 ?
    N2 C5 H5A . . 109.5 ?
    N2 C5 H5B . . 109.5 ?
    H5A C5 H5B . . 109.5 ?
    N2 C5 H5C . . 109.5 ?
    H5A C5 H5C . . 109.5 ?
    H5B C5 H5C . . 109.5 ?
    C7 C6 C11 . . 120.3(2) ?
    C7 C6 N1 . . 120.07(19) ?
    C11 C6 N1 . . 119.66(18) ?
    C6 C7 C8 . . 119.1(2) ?
    C6 C7 H7 . . 120.4 ?
    C8 C7 H7 . . 120.4 ?
    C9 C8 C7 . . 120.1(2) ?
    C9 C8 H8 . . 120.0 ?
    C7 C8 H8 . . 120.0 ?
    C10 C9 C8 . . 120.2(2) ?
    C10 C9 H9 . . 119.9 ?
    C8 C9 H9 . . 119.9 ?
    C9 C10 C11 . . 120.5(2) ?
    C9 C10 H10 . . 119.7 ?
    C11 C10 H10 . . 119.7 ?
    C10 C11 C6 . . 119.8(2) ?
    C10 C11 H11 . . 120.1 ?
    C6 C11 H11 . . 120.1 ?
    N3 C12 C13 . . 122.99(18) n
    N3 C12 H12 . . 118.5 ?
    C13 C12 H12 . . 118.5 ?
    C14 C13 C18 . . 119.85(18) ?
    C14 C13 C12 . . 119.09(18) ?
    C18 C13 C12 . . 121.01(17) ?
    C15 C14 C13 . . 120.58(18) ?
    C15 C14 H14 . . 119.7 ?
    C13 C14 H14 . . 119.7 ?
    O2 C15 C14 . . 125.01(18) ?
    O2 C15 C16 . . 115.34(17) ?
    C14 C15 C16 . . 119.65(17) ?
    O3 C16 C15 . . 120.43(17) ?
    O3 C16 C17 . . 119.79(18) ?
    C15 C16 C17 . . 119.65(18) ?
    O4 C17 C18 . . 124.20(18) ?
    O4 C17 C16 . . 115.18(17) ?
    C18 C17 C16 . . 120.62(18) ?
    C17 C18 C13 . . 119.64(18) ?
    C17 C18 H18 . . 120.2 ?
    C13 C18 H18 . . 120.2 ?
    O2 C19 H19A . . 109.5 ?
    O2 C19 H19B . . 109.5 ?
    H19A C19 H19B . . 109.5 ?
    O2 C19 H19C . . 109.5 ?
    H19A C19 H19C . . 109.5 ?
    H19B C19 H19C . . 109.5 ?
    O3 C20 H20A . . 109.5 ?
    O3 C20 H20B . . 109.5 ?
    H20A C20 H20B . . 109.5 ?
    O3 C20 H20C . . 109.5 ?
    H20A C20 H20C . . 109.5 ?
    H20B C20 H20C . . 109.5 ?
    O4 C21 H21A . . 109.5 ?
    O4 C21 H21B . . 109.5 ?
    H21A C21 H21B . . 109.5 ?
    O4 C21 H21C . . 109.5 ?
    H21A C21 H21C . . 109.5 ?
    H21B C21 H21C . . 109.5 ?
loop_
    _geom_torsion_atom_site_label_1
    _geom_torsion_atom_site_label_2
    _geom_torsion_atom_site_label_3
    _geom_torsion_atom_site_label_4
    _geom_torsion_site_symmetry_1
    _geom_torsion_site_symmetry_2
    _geom_torsion_site_symmetry_3
    _geom_torsion_site_symmetry_4
    _geom_torsion
    _geom_torsion_publ_flag
    C1 N1 N2 C3 . . . . -8.40(19) ?
    C6 N1 N2 C3 . . . . -152.94(16) ?
    C1 N1 N2 C5 . . . . -150.54(16) ?
    C6 N1 N2 C5 . . . . 64.9(2) ?
    N2 N1 C1 O1 . . . . -170.55(17) ?
    C6 N1 C1 O1 . . . . -28.6(3) ?
    N2 N1 C1 C2 . . . . 6.95(19) ?
    C6 N1 C1 C2 . . . . 148.88(17) ?
    C12 N3 C2 C3 . . . . 168.73(17) ?
    C12 N3 C2 C1 . . . . -17.2(3) ?
    O1 C1 C2 C3 . . . . 174.1(2) ?
    N1 C1 C2 C3 . . . . -3.0(2) ?
    O1 C1 C2 N3 . . . . -0.6(3) ?
    N1 C1 C2 N3 . . . . -177.84(17) ?
    N3 C2 C3 N2 . . . . 173.05(16) ?
    C1 C2 C3 N2 . . . . -2.1(2) ?
    N3 C2 C3 C4 . . . . -6.2(3) ?
    C1 C2 C3 C4 . . . . 178.61(18) ?
    N1 N2 C3 C2 . . . . 6.4(2) ?
    C5 N2 C3 C2 . . . . 144.21(18) ?
    N1 N2 C3 C4 . . . . -174.22(15) ?
    C5 N2 C3 C4 . . . . -36.4(3) ?
    C1 N1 C6 C7 . . . . 86.2(2) ?
    N2 N1 C6 C7 . . . . -134.48(18) ?
    C1 N1 C6 C11 . . . . -94.1(2) ?
    N2 N1 C6 C11 . . . . 45.2(2) ?
    C11 C6 C7 C8 . . . . 1.8(3) ?
    N1 C6 C7 C8 . . . . -178.59(18) ?
    C6 C7 C8 C9 . . . . -1.5(3) ?
    C7 C8 C9 C10 . . . . 0.2(4) ?
    C8 C9 C10 C11 . . . . 0.9(4) ?
    C9 C10 C11 C6 . . . . -0.6(4) ?
    C7 C6 C11 C10 . . . . -0.8(3) ?
    N1 C6 C11 C10 . . . . 179.61(18) ?
    C2 N3 C12 C13 . . . . -179.20(16) ?
    N3 C12 C13 C14 . . . . 169.61(17) ?
    N3 C12 C13 C18 . . . . -7.8(3) ?
    C18 C13 C14 C15 . . . . 0.3(3) ?
    C12 C13 C14 C15 . . . . -177.09(17) ?
    C19 O2 C15 C14 . . . . -5.6(3) ?
    C19 O2 C15 C16 . . . . 173.74(17) ?
    C13 C14 C15 O2 . . . . 178.25(17) ?
    C13 C14 C15 C16 . . . . -1.1(3) ?
    C20 O3 C16 C15 . . . . 88.4(2) ?
    C20 O3 C16 C17 . . . . -95.6(2) ?
    O2 C15 C16 O3 . . . . -2.1(3) ?
    C14 C15 C16 O3 . . . . 177.30(16) ?
    O2 C15 C16 C17 . . . . -178.04(16) ?
    C14 C15 C16 C17 . . . . 1.3(3) ?
    C21 O4 C17 C18 . . . . 14.1(3) ?
    C21 O4 C17 C16 . . . . -165.26(17) ?
    O3 C16 C17 O4 . . . . 2.5(3) ?
    C15 C16 C17 O4 . . . . 178.47(17) ?
    O3 C16 C17 C18 . . . . -176.90(16) ?
    C15 C16 C17 C18 . . . . -0.9(3) ?
    O4 C17 C18 C13 . . . . -179.14(17) ?
    C16 C17 C18 C13 . . . . 0.2(3) ?
    C14 C13 C18 C17 . . . . 0.1(3) ?
    C12 C13 C18 C17 . . . . 177.48(17) ?
loop_
    _geom_hbond_atom_site_label_D
    _geom_hbond_atom_site_label_H
    _geom_hbond_atom_site_label_A
    _geom_hbond_site_symmetry_A
    _geom_hbond_distance_DH
    _geom_hbond_distance_HA
    _geom_hbond_distance_DA
    _geom_hbond_angle_DHA
    C5 H5C O1 2_646 0.96 2.31 3.211(2) 155
    C9 H9 O4 1_656 0.93 2.56 3.346(3) 142
