# Supplementary material for: 1,5-Dimethyl-2-phenyl-4-{[(E)-3,4,5-trimethoxybenzylidene]amino}-1H-pyrazol-3(2H)-one
Source: Acta Crystallogr Sect E Struct Rep Online. 2010 Jul 31;66(Pt 8):o2149. doi: 10.1107/S160053681002934X (PMC3007473; doi:10.1107/S160053681002934X)
Supplement: Supplementary file 2 [file e-66-o2149-Isup2.hkl]

# 
# h,k,l, Fc-squared, Fo-squared, sigma(Fo-squared) and status flag 
# 
data_I
_shelx_title ' 100604i in P2(1)/c' 
_shelx_refln_list_code          4 
_shelx_F_calc_maximum      222.88 
_exptl_crystal_F_000       808.00 
_reflns_d_resolution_high  0.8403 
 
loop_ 
 _symmetry_equiv_pos_as_xyz 
 'x, y, z' 
 '-x, y+1/2, -z+1/2' 
 '-x, -y, -z' 
 'x, -y-1/2, z-1/2' 
 
_cell_length_a    12.3644 
_cell_length_b    14.0075 
_cell_length_c    11.2682 
_cell_angle_alpha  90.000 
_cell_angle_beta   96.468 
_cell_angle_gamma  90.000 
 
_shelx_F_squared_multiplier     1.000 
 
loop_ 
 _refln_index_h 
 _refln_index_k 
 _refln_index_l 
 _refln_F_squared_calc 
 _refln_F_squared_meas 
 _refln_F_squared_sigma 
 _refln_observed_status 
   1   0   0      822.19      860.55     13.37 o 
   2   0   0       14.57       15.00      2.70 o 
   3   0   0    26762.86    24641.02    103.67 o 
   4   0   0     6323.02     6199.02    153.37 o 
   5   0   0      482.00      482.58     22.46 o 
   6   0   0     1840.46     1989.83     48.96 o 
   7   0   0     3185.55     3289.17     68.17 o 
   8   0   0       25.42       25.10     10.07 o 
   9   0   0        3.94        0.00      8.68 o 
  10   0   0      296.46      297.92     26.18 o 
  11   0   0      188.10      204.81     23.55 o 
  12   0   0      156.36      158.33     22.31 o 
  13   0   0       72.41       68.79     17.04 o 
  14   0   0       24.79       25.10     12.86 o 
   1   1   0     1121.29     1142.47     10.72 o 
   2   1   0     1613.18     1652.67     34.65 o 
   3   1   0        3.74        7.70      2.69 o 
   4   1   0     1254.05     1288.62     23.06 o 
   5   1   0     1661.02     1731.65     20.22 o 
   6   1   0      485.42      498.92     14.52 o 
   7   1   0      445.95      456.77     15.08 o 
   8   1   0       21.06       15.64      7.11 o 
   9   1   0      831.62      874.08     28.75 o 
  10   1   0      183.22      182.77     15.55 o 
  11   1   0        2.60        7.42      8.68 o 
  12   1   0       17.26       18.21      9.06 o 
  13   1   0        5.20        4.07      7.56 o 
  14   1   0        1.84        0.38      7.13 o 
   0   2   0    11665.95    11066.61    120.61 o 
   1   2   0      119.91      129.15      3.87 o 
   2   2   0     2755.41     2688.91     27.12 o 
   3   2   0     1210.43     1216.33     37.11 o 
   4   2   0        2.18        1.97      2.53 o 
   5   2   0      323.05      326.16      9.03 o 
   6   2   0      194.49      184.58      7.80 o 
   7   2   0       28.32       25.50      5.06 o 
   8   2   0       82.23       97.74      8.65 o 
   9   2   0       40.80       33.09      7.09 o 
  10   2   0       13.92        9.42      6.81 o 
  11   2   0       76.79       70.58     10.98 o 
  12   2   0       16.22       26.70     10.45 o 
  13   2   0       20.86       16.64      8.07 o 
  14   2   0        0.02        1.47      7.32 o 
   1   3   0       99.23       98.22      4.17 o 
   2   3   0     2771.68     2664.26     40.66 o 
   3   3   0      668.41      619.83      9.15 o 
   4   3   0     1644.97     1683.31     28.26 o 
   5   3   0     1090.89     1074.70     20.35 o 
   6   3   0      646.78      624.50     13.28 o 
   7   3   0      152.21      147.40      7.72 o 
   8   3   0       14.35       21.60      6.15 o 
   9   3   0        8.48        6.70      5.10 o 
  10   3   0      161.41      156.20     13.69 o 
  11   3   0        2.03        6.92      5.84 o 
  12   3   0       15.93       12.64      7.61 o 
  13   3   0       22.23       21.84      9.45 o 
  14   3   0       61.36       49.43     11.46 o 
   0   4   0      296.96      249.14      9.37 o 
   1   4   0     3071.59     2804.79     35.96 o 
   2   4   0      301.95      326.53      8.16 o 
   3   4   0       70.52       66.07      3.84 o 
   4   4   0      187.90      200.65      5.86 o 
   5   4   0      130.00      130.11      6.82 o 
   6   4   0      323.35      333.48     10.14 o 
   7   4   0      264.20      254.07      9.50 o 
   8   4   0       52.53       44.02      5.10 o 
   9   4   0       83.85       84.84      9.00 o 
  10   4   0        6.36        5.86      6.78 o 
  11   4   0       78.72       61.15      8.94 o 
  12   4   0       33.61       28.94      7.87 o 
  13   4   0        7.08        9.53      7.97 o 
  14   4   0        1.67       -2.87      8.76 o 
   1   5   0       66.21       68.96      4.35 o 
   2   5   0       23.56       31.93      3.66 o 
   3   5   0      595.84      698.08     14.16 o 
   4   5   0       27.76       26.11      2.96 o 
   5   5   0       38.27       43.66      3.72 o 
   6   5   0      641.69      705.16     14.79 o 
   7   5   0      301.51      293.71     10.35 o 
   8   5   0       98.35       98.22      7.17 o 
   9   5   0      150.36      140.28     11.16 o 
  10   5   0       54.85       48.68      8.67 o 
  11   5   0       31.42       46.10     12.36 o 
  12   5   0       13.54       11.53      7.23 o 
  13   5   0       68.19       77.65     10.69 o 
   0   6   0      559.31      562.63     16.63 o 
   1   6   0     2256.18     2345.42     24.07 o 
   2   6   0     1042.53     1115.83     17.04 o 
   3   6   0     1054.63     1145.52     21.13 o 
   4   6   0     1613.82     1818.01     28.13 o 
   5   6   0      120.09      103.59      5.25 o 
   6   6   0      329.55      328.15      9.70 o 
   7   6   0      570.36      644.27     14.01 o 
   8   6   0        5.47       -1.04      3.58 o 
   9   6   0       64.39       63.69      8.71 o 
  10   6   0      187.33      185.76     19.86 o 
  11   6   0      369.23      399.13     20.01 o 
  12   6   0       54.92       54.42      9.39 o 
  13   6   0        0.79        3.62      6.36 o 
   1   7   0      788.08      792.42     14.97 o 
   2   7   0      114.55      114.51      6.45 o 
   3   7   0      908.40      955.66     26.95 o 
   4   7   0        3.03        5.14      3.04 o 
   5   7   0      114.58      110.00      5.55 o 
   6   7   0        6.03        2.03      3.01 o 
   7   7   0       25.81       33.13      5.61 o 
   8   7   0       52.63       53.32      6.72 o 
   9   7   0       18.71       40.57     13.91 o 
  10   7   0       78.19       78.65      8.68 o 
  11   7   0      188.70      197.96     14.84 o 
  12   7   0        7.31        2.69      5.80 o 
  13   7   0        5.60        1.61      7.37 o 
   0   8   0      110.03      121.95      9.84 o 
   1   8   0     2140.48     2202.68     26.57 o 
   2   8   0      610.15      627.44     14.38 o 
   3   8   0       46.14       46.29      4.97 o 
   4   8   0        1.06       -0.26      2.91 o 
   5   8   0        5.56        1.37      3.26 o 
   6   8   0        5.90        9.58      4.05 o 
   7   8   0       84.56       80.52      7.80 o 
   8   8   0      251.46      264.37     12.88 o 
   9   8   0       19.68       22.52      6.04 o 
  10   8   0      154.44      171.50     12.04 o 
  11   8   0       91.33      110.58     14.03 o 
  12   8   0       40.33       42.38      9.44 o 
   1   9   0      621.09      668.36     15.59 o 
   2   9   0      156.61      171.57      8.55 o 
   3   9   0       18.90       19.53      4.38 o 
   4   9   0        4.53        8.49      4.03 o 
   5   9   0       72.94       58.96      8.03 o 
   6   9   0       41.63       41.82      5.40 o 
   7   9   0      160.92      175.04      9.18 o 
   8   9   0        1.57        3.86      4.72 o 
   9   9   0       54.09       72.79     14.57 o 
  10   9   0       34.99       43.72     11.14 o 
  11   9   0      163.81      224.33     21.63 o 
  12   9   0        1.02       -1.30      9.26 o 
   0  10   0     1011.55      970.24     27.62 o 
   1  10   0        2.06        4.27      3.75 o 
   2  10   0       63.44       66.93      6.04 o 
   3  10   0       56.05       52.80      7.11 o 
   4  10   0      158.06      156.04      9.05 o 
   5  10   0       42.58       42.15      5.86 o 
   6  10   0      107.60       96.79      7.17 o 
   7  10   0       14.59        0.35      6.34 o 
   8  10   0        4.21       -5.77      6.57 o 
   9  10   0       20.00       13.74      7.27 o 
  10  10   0       19.84       27.87     11.39 o 
  11  10   0        0.01       11.93     14.25 o 
   1  11   0       20.29       15.27      4.62 o 
   2  11   0        0.52        3.50      4.16 o 
   3  11   0        5.27        2.74      4.80 o 
   4  11   0      279.02      306.76     16.00 o 
   5  11   0        0.34       -1.98      5.64 o 
   6  11   0        1.08       -0.87      5.46 o 
   7  11   0      145.04      165.66     16.04 o 
   8  11   0       49.50       52.33      9.86 o 
   9  11   0        0.00       10.26     10.90 o 
  10  11   0        1.33        2.24     12.55 o 
   0  12   0      491.60      556.64     35.63 o 
   1  12   0      403.36      396.64     22.00 o 
   2  12   0       10.80        3.25      5.52 o 
   3  12   0      192.61      194.14     13.11 o 
   4  12   0       31.48       41.09      8.02 o 
   5  12   0       87.21       88.30     10.43 o 
   6  12   0        1.30       -4.24      6.63 o 
   7  12   0       97.62      104.69     11.91 o 
   8  12   0       41.47       45.87     15.41 o 
   9  12   0        0.00       -6.94      9.74 o 
  10  12   0       11.01        9.18     12.24 o 
   1  13   0      110.44       94.45     11.86 o 
   2  13   0        4.07        4.76      8.27 o 
   3  13   0      104.56      107.36     13.47 o 
   4  13   0       52.47       37.49     10.64 o 
   5  13   0       97.21      105.22     14.24 o 
   6  13   0       41.91       39.23      8.80 o 
   7  13   0        3.22        2.80      6.78 o 
   8  13   0      157.44      187.21     20.32 o 
   9  13   0       10.39        9.53      9.52 o 
   0  14   0        3.97      -13.94     10.07 o 
   1  14   0       22.03       20.59      8.65 o 
   2  14   0       15.16       13.64      7.27 o 
   3  14   0       86.13       73.12     11.71 o 
   4  14   0       41.29       29.08     10.02 o 
   5  14   0        0.07       -1.50      6.91 o 
   6  14   0       43.35       50.66     12.83 o 
   7  14   0       22.58       43.07     19.68 o 
   1  15   0        4.95       -3.53      6.87 o 
   2  15   0       22.31       21.28      9.22 o 
   3  15   0       19.07       25.41      8.59 o 
   4  15   0        3.94        1.06      8.00 o 
   5  15   0        0.07       -6.24      8.42 o 
   6  15   0        7.08        5.73     12.39 o 
   0  16   0       26.75       29.90     13.01 o 
   1  16   0       19.69       19.27     10.24 o 
   2  16   0        2.59       -0.21      7.59 o 
   3  16   0       18.04       17.46      9.97 o 
   4  16   0        1.32        4.75      9.44 o 
 -14   1   1       42.66       44.66     11.02 o 
 -13   1   1       72.72       72.40     13.19 o 
 -12   1   1       40.14       35.36      9.22 o 
 -11   1   1       80.37       92.49     11.93 o 
 -10   1   1      261.05      249.98     16.98 o 
  -9   1   1       13.72       10.58      7.18 o 
  -8   1   1      348.30      317.80     11.12 o 
  -7   1   1       16.19       11.52      3.55 o 
  -6   1   1        2.55        9.03      2.90 o 
  -5   1   1      700.58      679.27     15.76 o 
  -4   1   1     1023.66      967.50     11.99 o 
  -3   1   1       75.66       58.55      3.22 o 
  -2   1   1     7745.53     7676.64    144.40 o 
  -1   1   1     1018.97     1034.04     32.70 o 
   0   1   1      236.79      254.26      4.05 o 
   1   1   1     1691.37     1648.39     26.44 o 
   2   1   1       89.52       79.84      3.87 o 
   3   1   1      617.94      578.01     18.45 o 
   4   1   1        2.37        3.67      3.32 o 
   5   1   1     1234.87     1164.66     21.22 o 
   6   1   1      145.28      130.03      8.63 o 
   7   1   1      868.58      901.94     26.12 o 
   8   1   1      548.42      587.06     22.82 o 
   9   1   1      229.16      202.91     15.61 o 
  10   1   1      244.11      257.71     17.63 o 
  11   1   1        3.55        4.31      7.59 o 
  12   1   1       12.38       17.99     11.00 o 
  13   1   1        0.06       -8.70      6.48 o 
  14   1   1        6.60        0.10      7.39 o 
 -14   2   1        9.25        9.14      9.22 o 
 -13   2   1       22.94       18.44      9.80 o 
 -12   2   1        2.69        5.86      6.78 o 
 -11   2   1        1.91        2.51      6.23 o 
 -10   2   1       47.97       46.65      7.45 o 
  -9   2   1       16.27       16.75      4.33 o 
  -8   2   1       13.07        9.66      3.57 o 
  -7   2   1      153.45      144.64      7.34 o 
  -6   2   1      580.75      559.48     13.02 o 
  -5   2   1     1043.44     1078.82     16.06 o 
  -4   2   1     1157.98     1206.70     22.23 o 
  -3   2   1     5282.17     5409.66     48.92 o 
  -2   2   1       51.40       44.57      2.43 o 
  -1   2   1     2790.32     2657.11     24.75 o 
   0   2   1    16610.13    15589.33     71.53 o 
   1   2   1      155.99      138.19      4.20 o 
   2   2   1      312.22      259.74      7.56 o 
   3   2   1     3621.88     3529.33     27.06 o 
   4   2   1      536.55      560.75     21.04 o 
   5   2   1      251.34      241.78     10.04 o 
   6   2   1      230.07      244.05     11.00 o 
   7   2   1      175.86      189.99     10.78 o 
   8   2   1      376.91      407.80     15.85 o 
   9   2   1       15.07       24.35      8.51 o 
  10   2   1       42.53       57.98     22.39 o 
  11   2   1        0.55        1.36      6.24 o 
  12   2   1      125.16       94.24     13.35 o 
  13   2   1        5.25        2.98      7.70 o 
  14   2   1        2.02        0.50      8.54 o 
 -14   3   1        0.32        0.44      8.37 o 
 -13   3   1        0.65       -4.97      5.97 o 
 -12   3   1       19.11       22.14      8.24 o 
 -11   3   1       74.70       72.01      9.71 o 
 -10   3   1      399.71      408.58     14.60 o 
  -9   3   1        1.51        0.91      4.15 o 
  -8   3   1       83.03       75.72      6.15 o 
  -7   3   1      253.42      250.97      9.59 o 
  -6   3   1       31.02       27.67      4.08 o 
  -5   3   1     1936.38     1925.02     29.25 o 
  -4   3   1       49.46       38.64      3.93 o 
  -3   3   1      354.58      330.12     10.68 o 
  -2   3   1      240.66      258.19      5.28 o 
  -1   3   1     4554.07     4341.46     30.40 o 
   0   3   1      588.10      560.48      7.99 o 
   1   3   1     1523.94     1502.35     14.88 o 
   2   3   1     3187.51     3092.04     24.23 o 
   3   3   1        0.04        1.63      1.98 o 
   4   3   1      623.30      626.52     12.84 o 
   5   3   1      136.59      115.82      8.30 o 
   6   3   1      268.76      262.78     11.50 o 
   7   3   1     1918.27     1959.59     32.58 o 
   8   3   1        0.48       -0.97      5.61 o 
   9   3   1      226.84      227.26     13.32 o 
  10   3   1        0.32        3.98      5.85 o 
  11   3   1      143.67      117.30     14.79 o 
  12   3   1       98.72       97.04     13.75 o 
  13   3   1      193.62      184.86     18.40 o 
  14   3   1       53.84       39.83     10.71 o 
 -14   4   1        0.68       -5.57      7.36 o 
 -13   4   1        4.27       10.02      6.18 o 
 -12   4   1        0.50       -3.68      5.83 o 
 -11   4   1       30.73       23.66      6.41 o 
 -10   4   1      194.33      186.59     10.53 o 
  -9   4   1       87.24       77.91      7.14 o 
  -8   4   1        0.07       -4.65      3.68 o 
  -7   4   1      198.04      215.93      9.26 o 
  -6   4   1        4.40        6.85      3.47 o 
  -5   4   1      854.62      862.32     15.25 o 
  -4   4   1      162.28      164.53      5.93 o 
  -3   4   1      140.61      115.45      4.19 o 
  -2   4   1      136.51      134.63      5.59 o 
  -1   4   1      949.56      907.41     11.64 o 
   0   4   1      551.84      535.07      9.15 o 
   1   4   1      705.83      672.58     10.94 o 
   2   4   1     4331.14     4328.39     76.90 o 
   3   4   1      669.95      711.53      9.90 o 
   4   4   1     2030.09     2047.61     29.64 o 
   5   4   1       30.39       36.26      3.56 o 
   6   4   1      222.08      196.23     10.69 o 
   7   4   1        2.44        4.15      4.56 o 
   8   4   1       86.90      100.57      9.44 o 
   9   4   1      267.78      288.64     15.26 o 
  10   4   1      275.01      306.47     16.24 o 
  11   4   1      157.60      156.17     13.44 o 
  12   4   1        6.25       -2.89      7.13 o 
  13   4   1       15.74       16.36     10.08 o 
  14   4   1       58.16       61.12     12.66 o 
 -14   5   1        9.79       36.64     28.35 o 
 -13   5   1       45.66       38.58      9.28 o 
 -12   5   1       45.12       31.20      8.40 o 
 -11   5   1       15.28       16.63      7.14 o 
 -10   5   1      122.22      133.76     11.32 o 
  -9   5   1       34.05       34.62      5.64 o 
  -8   5   1      241.12      252.09     10.55 o 
  -7   5   1        8.72       18.07      4.38 o 
  -6   5   1       15.69        9.07      3.17 o 
  -5   5   1      541.67      611.77     12.10 o 
  -4   5   1      351.61      366.93      9.78 o 
  -3   5   1        6.97        4.65      2.47 o 
  -2   5   1     1640.35     1617.90     55.99 o 
  -1   5   1     1347.05     1333.70     18.49 o 
   0   5   1      661.22      599.00     14.04 o 
   1   5   1      139.53      122.95      5.51 o 
   2   5   1      444.99      442.00     10.47 o 
   3   5   1      517.00      549.88      9.19 o 
   4   5   1      399.72      375.58      8.53 o 
   5   5   1     2498.80     2591.20     28.90 o 
   6   5   1      360.96      328.33      8.83 o 
   7   5   1        6.84        6.31      4.79 o 
   8   5   1       63.34       61.74      8.15 o 
   9   5   1      122.10      112.76     10.90 o 
  10   5   1       76.56       92.68      9.85 o 
  11   5   1        4.66        7.90      7.67 o 
  12   5   1        1.47       -2.65      5.42 o 
  13   5   1       80.38       68.52     12.53 o 
 -13   6   1        5.90        4.55      6.30 o 
 -12   6   1        4.53        3.12      5.93 o 
 -11   6   1      162.49      175.49     13.54 o 
 -10   6   1       59.06       62.15     14.69 o 
  -9   6   1       19.70       17.22      5.64 o 
  -8   6   1      207.57      213.91      9.16 o 
  -7   6   1       51.33       65.63      9.63 o 
  -6   6   1      150.33      146.90      6.97 o 
  -5   6   1      214.64      237.77      8.17 o 
  -4   6   1      696.60      757.82     11.80 o 
  -3   6   1      440.79      499.70     11.52 o 
  -2   6   1      678.01      646.28     12.29 o 
  -1   6   1      340.91      320.75      8.69 o 
   0   6   1      426.42      407.76      9.80 o 
   1   6   1     1869.95     1967.40     31.42 o 
   2   6   1      141.14      152.86      6.91 o 
   3   6   1      129.76      147.71      5.61 o 
   4   6   1        1.78        0.33      2.49 o 
   5   6   1       11.39       12.45      2.69 o 
   6   6   1      114.43       86.03     18.15 o 
   7   6   1       29.46       21.78      4.99 o 
   8   6   1      290.33      287.15     15.05 o 
   9   6   1       91.12       86.04      9.41 o 
  10   6   1       92.75       78.87      9.93 o 
  11   6   1      134.65      144.46     14.92 o 
  12   6   1        0.00       -4.78      7.27 o 
  13   6   1       47.27       45.98      9.79 o 
 -13   7   1       37.08       53.26     12.57 o 
 -12   7   1       38.57       47.04      9.49 o 
 -11   7   1       26.80       30.91      7.43 o 
 -10   7   1       45.30       43.22      8.54 o 
  -9   7   1       53.85       54.21      6.77 o 
  -8   7   1        1.60       -2.42      4.42 o 
  -7   7   1       34.50       34.25      4.63 o 
  -6   7   1      495.23      552.97     14.66 o 
  -5   7   1        0.50        0.31      2.59 o 
  -4   7   1        2.85        4.73      2.55 o 
  -3   7   1     1270.88     1483.14     23.52 o 
  -2   7   1        7.49        3.53      3.00 o 
  -1   7   1       35.45       39.37      4.10 o 
   0   7   1      645.89      688.87     13.71 o 
   1   7   1      254.62      276.41      9.16 o 
   2   7   1      180.31      224.82      8.65 o 
   3   7   1      317.04      321.24     10.68 o 
   4   7   1      619.56      681.41     13.04 o 
   5   7   1       18.99       22.07      4.36 o 
   6   7   1      200.23      193.39      9.28 o 
   7   7   1      192.74      199.90      9.56 o 
   8   7   1        0.41       -2.44      3.87 o 
   9   7   1      189.71      207.65     19.65 o 
  10   7   1       71.70       73.69      8.64 o 
  11   7   1        6.22        3.31      5.84 o 
  12   7   1       35.62       38.36      7.34 o 
  13   7   1        8.28        9.88      8.11 o 
 -12   8   1       23.80       33.90     11.86 o 
 -11   8   1       94.86       95.90     16.65 o 
 -10   8   1       12.33        9.85      6.86 o 
  -9   8   1        6.57        4.41      6.64 o 
  -8   8   1       71.53       64.26      7.46 o 
  -7   8   1        6.79        6.85      4.44 o 
  -6   8   1       37.93       32.52      4.51 o 
  -5   8   1      108.98      114.59      5.79 o 
  -4   8   1       18.83       26.23      5.71 o 
  -3   8   1        4.31        4.53      3.38 o 
  -2   8   1        0.18       -2.06      2.74 o 
  -1   8   1       29.00       25.77      3.94 o 
   0   8   1       16.58       14.42      4.07 o 
   1   8   1      558.73      567.09     13.60 o 
   2   8   1      196.54      173.26      8.12 o 
   3   8   1        0.09        0.29      3.07 o 
   4   8   1      486.63      481.57     14.34 o 
   5   8   1        8.25        4.47      4.19 o 
   6   8   1      395.23      430.83     18.38 o 
   7   8   1        8.29        6.99      4.38 o 
   8   8   1       26.51       20.80      5.61 o 
   9   8   1      464.57      533.01     18.97 o 
  10   8   1       68.50       79.36      8.88 o 
  11   8   1       43.77       28.12      7.16 o 
  12   8   1        3.30        0.51      7.01 o 
 -12   9   1        7.32        7.41      9.99 o 
 -11   9   1       74.43       74.00     14.56 o 
 -10   9   1       10.29        0.77      7.61 o 
  -9   9   1      200.03      227.51     20.10 o 
  -8   9   1       33.40       34.63      8.49 o 
  -7   9   1       49.35       42.00      7.50 o 
  -6   9   1       67.44       57.57      6.68 o 
  -5   9   1        7.03        0.63      2.78 o 
  -4   9   1      161.47      156.62      8.27 o 
  -3   9   1        5.46        3.94      3.34 o 
  -2   9   1        1.40        6.49      3.91 o 
  -1   9   1      139.56      151.21      7.79 o 
   0   9   1       39.07       36.23      4.84 o 
   1   9   1       17.10       22.62      4.32 o 
   2   9   1       59.70       62.71      5.60 o 
   3   9   1        1.42       -1.49      3.28 o 
   4   9   1        0.01       -0.40      4.03 o 
   5   9   1      211.38      234.89     11.37 o 
   6   9   1       74.92       70.83      6.47 o 
   7   9   1       34.61       22.74      5.42 o 
   8   9   1      852.11      972.83     24.99 o 
   9   9   1        0.51       -2.30      5.43 o 
  10   9   1        2.24        7.15      6.18 o 
  11   9   1        6.16       12.34      7.49 o 
  12   9   1       36.81       34.10      8.94 o 
 -11  10   1       47.53       70.93     13.52 o 
 -10  10   1       40.26       56.49     13.79 o 
  -9  10   1       46.08       49.66     12.09 o 
  -8  10   1       22.21       31.69     10.55 o 
  -7  10   1       73.07       69.68      9.63 o 
  -6  10   1       12.34       13.39      6.36 o 
  -5  10   1       13.50       14.74      5.59 o 
  -4  10   1       95.78       96.93      9.20 o 
  -3  10   1      217.81      193.53     11.90 o 
  -2  10   1      138.65      127.45      9.81 o 
  -1  10   1      465.51      496.00     14.05 o 
   0  10   1      191.68      179.53      9.01 o 
   1  10   1        1.97        1.31      3.89 o 
   2  10   1      341.25      314.17     11.90 o 
   3  10   1      121.86      118.96      8.22 o 
   4  10   1      229.36      232.99     11.17 o 
   5  10   1       10.14        8.41      4.59 o 
   6  10   1       34.89       27.38      5.40 o 
   7  10   1      118.73      114.98      8.30 o 
   8  10   1       24.99       23.36      8.02 o 
   9  10   1       16.74       10.02      6.13 o 
  10  10   1        0.58        2.20      8.40 o 
  11  10   1       13.82       23.57     11.09 o 
 -11  11   1       12.26       12.55     12.48 o 
 -10  11   1        1.20        1.09     10.78 o 
  -9  11   1       26.95       52.53     12.53 o 
  -8  11   1       12.21        4.15     10.08 o 
  -7  11   1      110.32      104.99     15.44 o 
  -6  11   1       25.83       27.22      6.90 o 
  -5  11   1      304.48      363.47     25.35 o 
  -4  11   1      328.64      354.68     16.79 o 
  -3  11   1       49.25       39.47      7.24 o 
  -2  11   1       80.61       81.25      8.54 o 
  -1  11   1        1.06       -2.05      3.90 o 
   0  11   1        3.05       -2.31      5.73 o 
   1  11   1      203.14      183.45     11.61 o 
   2  11   1       68.39       60.59      6.68 o 
   3  11   1      199.49      213.15     10.84 o 
   4  11   1        0.59       -3.37      4.62 o 
   5  11   1      165.01      191.13     11.41 o 
   6  11   1        7.91        8.20      6.51 o 
   7  11   1       87.50       92.63     11.58 o 
   8  11   1      308.89      355.01     19.82 o 
   9  11   1       29.83       37.85      9.52 o 
  10  11   1       38.29       49.38     12.09 o 
 -10  12   1       64.23       80.03     16.09 o 
  -9  12   1       16.44       25.77      9.84 o 
  -8  12   1       15.79       20.06     11.31 o 
  -7  12   1      130.61      157.73     17.51 o 
  -6  12   1      296.30      314.18     17.71 o 
  -5  12   1       55.00       49.39      8.86 o 
  -4  12   1      382.11      363.19     17.42 o 
  -3  12   1      227.38      245.31     14.47 o 
  -2  12   1       19.62       20.17      6.50 o 
  -1  12   1       10.38        7.36      5.10 o 
   0  12   1      352.80      345.89     16.03 o 
   1  12   1        5.93       -0.24      4.82 o 
   2  12   1      517.67      518.76     19.57 o 
   3  12   1     1284.69     1343.76     55.85 o 
   4  12   1      148.52      147.44     15.65 o 
   5  12   1        4.59        1.06     11.62 o 
   6  12   1        2.21        2.19      5.84 o 
   7  12   1        1.21        1.86      6.23 o 
   8  12   1       12.52       12.82      8.06 o 
   9  12   1       34.09       41.87      9.28 o 
  -9  13   1        3.77       -2.04      9.10 o 
  -8  13   1        1.60        0.55     10.11 o 
  -7  13   1      186.30      204.71     20.03 o 
  -6  13   1       10.75       16.90     10.71 o 
  -5  13   1      567.72      614.95     25.39 o 
  -4  13   1       14.07        7.03      6.93 o 
  -3  13   1      161.95      166.37     12.61 o 
  -2  13   1      158.92      137.76     11.47 o 
  -1  13   1        1.80       -4.19      5.64 o 
   0  13   1      109.23      101.09     12.61 o 
   1  13   1       57.83       62.20     11.08 o 
   2  13   1      103.38       87.77     12.38 o 
   3  13   1       79.42       62.08     10.76 o 
   4  13   1       49.44       48.90     10.01 o 
   5  13   1      117.71       92.88     18.90 o 
   6  13   1       17.54        9.54      9.53 o 
   7  13   1       30.97       49.47     12.57 o 
   8  13   1       51.93       52.79     15.27 o 
  -7  14   1        1.71        3.82      9.75 o 
  -6  14   1       31.66       34.49     11.04 o 
  -5  14   1        0.58       -7.28     13.79 o 
  -4  14   1        0.79       -8.72      8.04 o 
  -3  14   1        0.43        2.41     10.30 o 
  -2  14   1       57.45       59.10     10.75 o 
  -1  14   1      140.87      115.88     18.44 o 
   0  14   1        2.97       -4.61      5.45 o 
   1  14   1      175.43      194.03     17.46 o 
   2  14   1      468.00      472.47     40.51 o 
   3  14   1       85.87       76.66     13.05 o 
   4  14   1        1.85       -2.58      9.06 o 
   5  14   1        2.82       12.46      8.73 o 
   6  14   1       81.27       76.09     13.73 o 
   7  14   1       11.24        3.12     10.68 o 
  -6  15   1        9.69       20.60     16.89 o 
  -5  15   1       24.45       10.07     15.80 o 
  -4  15   1       24.92       20.27      9.23 o 
  -3  15   1       33.68       33.87     10.23 o 
  -2  15   1       33.20       25.47      9.58 o 
  -1  15   1        0.00        7.90      9.68 o 
   0  15   1        1.30        2.31     11.23 o 
   1  15   1        8.26        1.21      9.22 o 
   2  15   1        8.85       11.37      9.86 o 
   3  15   1        2.44       -0.02      7.54 o 
   4  15   1        3.26       -0.57      7.77 o 
   5  15   1        4.27       -2.98      8.16 o 
   6  15   1        0.62       19.49     33.62 o 
  -3  16   1        3.13        2.68      9.56 o 
  -2  16   1        5.12        2.52      9.24 o 
  -1  16   1        0.42        6.96     14.95 o 
   0  16   1        0.01       -3.65      7.27 o 
   1  16   1        0.00       -1.58      7.59 o 
   2  16   1        1.59        0.32      7.55 o 
   3  16   1        1.08        8.54     18.67 o 
 -14   0   2        2.69        3.72      9.30 o 
 -13   0   2        2.18       -1.70      8.68 o 
 -12   0   2      151.82      140.05     22.15 o 
 -11   0   2      113.90      110.00     18.90 o 
 -10   0   2      102.69      146.09     19.99 o 
  -9   0   2      200.23      188.87     13.69 o 
  -8   0   2      229.78      230.46     13.80 o 
  -7   0   2     1735.81     1762.52     45.84 o 
  -6   0   2      716.28      717.14     16.62 o 
  -5   0   2      920.50      910.43     16.59 o 
  -4   0   2      981.36      976.87     31.68 o 
  -3   0   2    49674.45    44486.83    172.08 o 
  -2   0   2    14892.00    14654.54     79.84 o 
  -1   0   2     7319.21     7055.15     70.61 o 
   0   0   2    15117.20    14446.25    118.05 o 
   1   0   2     2227.80     2106.02     34.70 o 
   2   0   2     1401.26     1384.20     26.88 o 
   3   0   2      250.05      233.65     10.34 o 
   4   0   2     2536.51     2573.58     51.90 o 
   5   0   2       46.07       47.87     11.15 o 
   6   0   2      563.93      616.13     29.75 o 
   7   0   2     1471.56     1631.18     51.12 o 
   8   0   2      420.55      436.88     29.28 o 
   9   0   2      239.83      204.03     23.08 o 
  10   0   2       35.85       45.55     13.32 o 
  11   0   2        2.16        5.58      9.45 o 
  12   0   2       62.80       52.52     14.87 o 
  13   0   2        1.82       -4.18     10.53 o 
  14   0   2       20.36        5.11      9.92 o 
 -14   1   2       29.74       33.51     10.48 o 
 -13   1   2      144.96      139.17     15.99 o 
 -12   1   2       31.39       40.19     10.92 o 
 -11   1   2      244.41      250.73     18.50 o 
 -10   1   2      467.37      467.53     28.64 o 
  -9   1   2      437.00      456.25     20.06 o 
  -8   1   2        0.70       -3.66      2.76 o 
  -7   1   2      294.03      280.19      9.08 o 
  -6   1   2      179.46      177.57      6.72 o 
  -5   1   2        2.87        4.86      2.64 o 
  -4   1   2      851.20      837.06     12.36 o 
  -3   1   2    33550.58    31795.25    171.16 o 
  -2   1   2    31217.19    29280.35    230.29 o 
  -1   1   2     2663.65     2608.38     19.91 o 
   0   1   2      751.01      789.77     12.91 o 
   1   1   2      459.85      450.93      7.72 o 
   2   1   2      524.74      577.15     12.17 o 
   3   1   2       11.03       11.70      2.98 o 
   4   1   2     1165.10     1080.77     19.40 o 
   5   1   2      802.91      856.34     23.16 o 
   6   1   2      333.62      335.92     16.25 o 
   7   1   2       55.96       75.82      9.18 o 
   8   1   2      409.88      429.25     22.31 o 
   9   1   2      109.84      119.10     13.63 o 
  10   1   2      168.83      173.80     21.22 o 
  11   1   2       83.57       78.19     11.53 o 
  12   1   2       90.23       74.88     11.94 o 
  13   1   2       15.61       13.68      7.65 o 
  14   1   2        5.52       -7.43      6.90 o 
 -14   2   2        9.95       11.33      7.28 o 
 -13   2   2       19.70       20.33      9.13 o 
 -12   2   2        3.94        8.54      7.66 o 
 -11   2   2       33.95       27.93      5.82 o 
 -10   2   2      101.66      129.51      8.84 o 
  -9   2   2       98.86       93.96      7.30 o 
  -8   2   2      181.03      176.47      8.78 o 
  -7   2   2       60.05       61.99      4.81 o 
  -6   2   2      475.00      484.96     10.89 o 
  -5   2   2      569.68      543.68     11.04 o 
  -4   2   2       31.82       33.14      3.30 o 
  -3   2   2     2394.26     2293.33     42.39 o 
  -2   2   2    11805.56    11608.13     49.31 o 
  -1   2   2      637.24      653.03      8.45 o 
   0   2   2     1278.37     1308.26     17.59 o 
   1   2   2     1115.57     1030.19     16.49 o 
   2   2   2     8515.14     8377.91     62.48 o 
   3   2   2      252.89      237.59      9.04 o 
   4   2   2     4942.25     5094.97     39.00 o 
   5   2   2     2835.18     2934.02     53.73 o 
   6   2   2      625.43      638.50     17.97 o 
   7   2   2       74.12       63.12      7.43 o 
   8   2   2        3.50       11.43      7.03 o 
   9   2   2        1.41        2.80      6.93 o 
  10   2   2       24.65       23.18      9.19 o 
  11   2   2       85.06       67.93     11.10 o 
  12   2   2       92.99       68.35     11.64 o 
  13   2   2        5.79        3.69      7.29 o 
  14   2   2        1.41        2.96      6.23 o 
 -14   3   2        1.52        6.70      7.79 o 
 -13   3   2        8.00        7.44      8.65 o 
 -12   3   2       10.39        9.45      5.74 o 
 -11   3   2       81.03       72.94      8.94 o 
 -10   3   2       50.56       45.98      6.38 o 
  -9   3   2      104.45      112.02      7.72 o 
  -8   3   2       14.56        7.49      3.83 o 
  -7   3   2       25.88       19.70      4.03 o 
  -6   3   2      181.10      168.23      7.70 o 
  -5   3   2     1356.90     1464.27     17.66 o 
  -4   3   2       26.15       25.68      2.99 o 
  -3   3   2       63.31       65.50      3.33 o 
  -2   3   2     6749.54     6532.50     47.42 o 
  -1   3   2       21.32       23.54      2.99 o 
   0   3   2     3628.25     3670.42     28.69 o 
   1   3   2     6674.71     6559.54     56.28 o 
   2   3   2     1662.83     1638.88     24.62 o 
   3   3   2       46.95       41.12      4.81 o 
   4   3   2       18.96       11.42      4.02 o 
   5   3   2       23.38       22.59      4.38 o 
   6   3   2       55.12       46.67      5.22 o 
   7   3   2       52.51       53.32      7.06 o 
   8   3   2       41.56       30.91      6.65 o 
   9   3   2      276.32      273.46     14.79 o 
  10   3   2       32.98       29.24      9.22 o 
  11   3   2      103.56      103.88     14.54 o 
  12   3   2        1.63        3.77      6.77 o 
  13   3   2       19.01       15.59      7.87 o 
 -14   4   2       15.60       14.64      8.36 o 
 -13   4   2       14.31        4.91      7.58 o 
 -12   4   2       19.85       15.87      6.75 o 
 -11   4   2       39.70       55.67      7.01 o 
 -10   4   2       28.42       33.84      5.77 o 
  -9   4   2       46.21       48.27      6.03 o 
  -8   4   2      502.12      510.55     14.51 o 
  -7   4   2      150.64      157.09      8.18 o 
  -6   4   2        3.35        3.27      2.96 o 
  -5   4   2       19.48       20.67      3.85 o 
  -4   4   2     1096.31     1111.69     13.99 o 
  -3   4   2      308.97      312.16      6.82 o 
  -2   4   2     1020.60      991.75     16.73 o 
  -1   4   2      387.14      387.07     10.01 o 
   0   4   2      767.99      754.26     10.40 o 
   1   4   2     1782.53     1810.20     18.46 o 
   2   4   2        0.19        2.63      2.65 o 
   3   4   2      782.77      849.56     15.13 o 
   4   4   2       40.40       23.38      4.80 o 
   5   4   2      428.80      431.56     12.53 o 
   6   4   2       17.12       16.40      4.12 o 
   7   4   2       54.23       56.98      7.37 o 
   8   4   2      126.50      134.80     10.67 o 
   9   4   2      268.66      259.27     14.86 o 
  10   4   2      126.24      123.06     11.82 o 
  11   4   2       29.40       28.49     13.09 o 
  12   4   2      156.53      128.65     17.20 o 
  13   4   2      136.22      129.38     15.45 o 
 -14   5   2       25.58       31.55      8.43 o 
 -13   5   2       58.91       63.16     10.67 o 
 -12   5   2        4.71        2.09      6.01 o 
 -11   5   2        8.59        4.76      5.36 o 
 -10   5   2       53.29       59.13      7.24 o 
  -9   5   2      131.77      122.45      8.21 o 
  -8   5   2       21.24       19.50      4.76 o 
  -7   5   2      141.32      148.19      7.02 o 
  -6   5   2      934.18     1022.47     17.19 o 
  -5   5   2       97.44       77.61      4.90 o 
  -4   5   2      135.79      146.57      5.83 o 
  -3   5   2      515.90      490.61     17.16 o 
  -2   5   2       13.17        8.43      1.97 o 
  -1   5   2     1630.04     1740.84     32.49 o 
   0   5   2     1426.97     1402.16     15.79 o 
   1   5   2     1228.70     1290.12     31.62 o 
   2   5   2       26.43       26.07      5.51 o 
   3   5   2       78.93       68.63      5.63 o 
   4   5   2      233.31      252.75      9.45 o 
   5   5   2      216.14      228.14     16.27 o 
   6   5   2       13.25       21.21      7.31 o 
   7   5   2       12.78       15.28      4.37 o 
   8   5   2       28.26       26.32      7.10 o 
   9   5   2      184.30      174.27     12.63 o 
  10   5   2      102.01       98.44     10.61 o 
  11   5   2        0.19       -3.88      5.00 o 
  12   5   2        0.43        3.36      7.87 o 
  13   5   2       48.67       45.57     25.17 o 
 -13   6   2       24.62       25.29     10.16 o 
 -12   6   2        2.03        0.95      6.55 o 
 -11   6   2      116.15      128.92     11.39 o 
 -10   6   2        4.13        8.93      5.54 o 
  -9   6   2        0.92        1.51      5.70 o 
  -8   6   2       98.88       90.04      6.39 o 
  -7   6   2      303.52      330.55     15.72 o 
  -6   6   2       62.66       54.23      4.72 o 
  -5   6   2      513.16      516.50     11.40 o 
  -4   6   2      173.72      186.44      6.72 o 
  -3   6   2       35.98       41.61      3.28 o 
  -2   6   2      244.71      266.20      7.51 o 
  -1   6   2      101.54      106.97      4.94 o 
   0   6   2      104.29      100.75      5.17 o 
   1   6   2     1325.28     1398.06     18.82 o 
   2   6   2      143.25      159.03      8.14 o 
   3   6   2      283.40      295.95     10.09 o 
   4   6   2     1689.38     1878.47     26.40 o 
   5   6   2      288.46      300.62     11.53 o 
   6   6   2       37.79       30.09      4.75 o 
   7   6   2       17.91       16.54      4.70 o 
   8   6   2        6.67        1.56      5.50 o 
   9   6   2       34.82       29.84      7.42 o 
  10   6   2      150.44      159.33     13.86 o 
  11   6   2      118.00      117.21     11.88 o 
  12   6   2        0.32        0.82      6.31 o 
  13   6   2        3.60       -1.38      8.13 o 
 -13   7   2       33.36       41.92     11.07 o 
 -12   7   2       36.19       34.02     11.22 o 
 -11   7   2       21.64       33.72     10.23 o 
 -10   7   2       64.30       47.57     12.74 o 
  -9   7   2       61.85       49.73      7.79 o 
  -8   7   2       32.79       30.81      5.80 o 
  -7   7   2      153.68      153.14      7.71 o 
  -6   7   2        0.22        1.81      3.33 o 
  -5   7   2      202.02      215.31      9.09 o 
  -4   7   2      944.97     1048.46     17.39 o 
  -3   7   2      126.24      127.58      5.14 o 
  -2   7   2        9.26        6.61      3.01 o 
  -1   7   2     2802.41     3046.15     31.38 o 
   0   7   2      161.30      153.68      6.69 o 
   1   7   2      424.83      451.93     11.50 o 
   2   7   2      334.80      346.84     15.15 o 
   3   7   2       40.63       31.52      4.58 o 
   4   7   2       65.91       64.29      6.15 o 
   5   7   2        8.46        4.58      4.07 o 
   6   7   2      391.37      371.92     14.58 o 
   7   7   2        2.29        4.50      3.78 o 
   8   7   2      803.70      858.02     20.36 o 
   9   7   2       90.13       88.72      9.16 o 
  10   7   2       46.36       34.32      7.89 o 
  11   7   2       15.62       10.98      6.27 o 
  12   7   2        0.05       12.99      7.26 o 
 -12   8   2       28.23       31.59     18.28 o 
 -11   8   2        0.58        1.52     20.84 o 
 -10   8   2       12.98        7.72      8.63 o 
  -9   8   2      130.94      134.95     15.33 o 
  -8   8   2       11.69        8.76      9.22 o 
  -7   8   2       37.71       34.98      5.86 o 
  -6   8   2        4.41        2.82      3.56 o 
  -5   8   2        0.80       -0.49      2.95 o 
  -4   8   2        8.77       13.85      4.33 o 
  -3   8   2      417.08      412.21     14.57 o 
  -2   8   2      146.52      158.38      6.98 o 
  -1   8   2       39.05       32.06      4.18 o 
   0   8   2       15.45       11.07      3.40 o 
   1   8   2     1482.54     1644.93     23.19 o 
   2   8   2       64.64       65.37      5.45 o 
   3   8   2        3.67        0.55      3.36 o 
   4   8   2      268.33      266.97     11.08 o 
   5   8   2        0.34       -2.18      3.49 o 
   6   8   2        0.60       -1.43      4.58 o 
   7   8   2       18.38       18.03      4.51 o 
   8   8   2     1527.25     1732.13     79.47 o 
   9   8   2       12.84       15.84      6.41 o 
  10   8   2        0.93        2.85      4.97 o 
  11   8   2       98.93      101.25     10.27 o 
  12   8   2        0.05        5.26      5.59 o 
 -12   9   2        0.04        6.70      9.66 o 
 -11   9   2        9.83       25.25     10.53 o 
 -10   9   2        8.08        1.18      7.14 o 
  -9   9   2       92.80       98.58     13.84 o 
  -8   9   2       24.62       19.02      8.78 o 
  -7   9   2       79.58       84.15     12.28 o 
  -6   9   2        0.00       -2.97      4.04 o 
  -5   9   2        1.96        5.46      4.38 o 
  -4   9   2       10.27        8.20      4.98 o 
  -3   9   2      998.94     1077.26     24.73 o 
  -2   9   2     1047.13     1053.01     23.87 o 
  -1   9   2      560.94      564.50     17.84 o 
   0   9   2      644.81      630.13     14.59 o 
   1   9   2       11.54       11.78      3.95 o 
   2   9   2       16.31       18.84      4.33 o 
   3   9   2       99.79       88.97      7.07 o 
   4   9   2       52.01       47.32      5.83 o 
   5   9   2      130.88      132.85      9.09 o 
   6   9   2       73.86       78.40      7.82 o 
   7   9   2        0.06       -2.51      4.80 o 
   8   9   2       54.46       55.88      6.90 o 
   9   9   2       43.16       57.86      7.97 o 
  10   9   2       31.12       23.80      6.52 o 
  11   9   2        0.26       -0.43      6.03 o 
 -11  10   2        0.01        5.51     10.20 o 
 -10  10   2       39.44       36.82     13.40 o 
  -9  10   2        8.00       13.25     10.41 o 
  -8  10   2        0.07        1.76      9.29 o 
  -7  10   2      118.32      132.63     15.73 o 
  -6  10   2        0.03       -2.97      4.70 o 
  -5  10   2        5.87        6.54      4.65 o 
  -4  10   2        0.51       -0.45      5.29 o 
  -3  10   2      383.93      405.33     16.44 o 
  -2  10   2       52.96       53.34      6.79 o 
  -1  10   2       15.84       13.37      6.74 o 
   0  10   2       77.24       71.52      7.91 o 
   1  10   2      108.68      116.24      9.53 o 
   2  10   2       53.54       58.74      6.25 o 
   3  10   2      332.92      344.08     12.94 o 
   4  10   2      205.71      221.66     11.49 o 
   5  10   2      103.20      113.68      9.07 o 
   6  10   2      138.85      155.68     10.67 o 
   7  10   2        9.75        8.98      5.06 o 
   8  10   2      156.83      165.39     12.25 o 
   9  10   2        4.08      244.46    178.28 o 
  10  10   2        2.15       -1.32      5.55 o 
  11  10   2       15.07        8.52      6.09 o 
 -11  11   2       15.34       15.57     11.02 o 
 -10  11   2       32.19       35.57     11.51 o 
  -9  11   2       14.77        9.30      9.02 o 
  -8  11   2        3.36        2.08      8.15 o 
  -7  11   2       34.22       38.90     10.01 o 
  -6  11   2       36.32       43.51     10.36 o 
  -5  11   2       42.23       30.86      7.30 o 
  -4  11   2       56.97       51.91      7.54 o 
  -3  11   2       34.10       37.26      7.17 o 
  -2  11   2      292.47      268.34     13.86 o 
  -1  11   2       54.00       45.92      7.63 o 
   0  11   2       10.28        6.77      5.68 o 
   1  11   2     1168.87     1073.89     27.25 o 
   2  11   2       91.04       77.73      8.71 o 
   3  11   2       26.63       17.17      6.65 o 
   4  11   2      126.52      109.97     10.37 o 
   5  11   2      172.06      201.41     13.88 o 
   6  11   2       17.52       15.50      6.42 o 
   7  11   2        1.12        0.96      4.53 o 
   8  11   2      121.48      127.88      9.62 o 
   9  11   2        9.78        8.49      5.48 o 
  10  11   2       16.33       17.23      9.32 o 
 -10  12   2        5.64       -2.35     11.12 o 
  -9  12   2        9.55       12.93     10.56 o 
  -8  12   2       30.01       33.87     11.20 o 
  -7  12   2        1.07        3.67      8.55 o 
  -6  12   2       14.69       15.36      8.63 o 
  -5  12   2        0.01        3.40      7.80 o 
  -4  12   2        6.47        1.02      5.84 o 
  -3  12   2        2.10        6.72      5.75 o 
  -2  12   2      385.44      375.73     21.06 o 
  -1  12   2       26.31       29.69      7.39 o 
   0  12   2      271.40      248.12     16.27 o 
   1  12   2       55.24       56.64      7.72 o 
   2  12   2      184.34      202.45     13.36 o 
   3  12   2       44.87       39.10      7.58 o 
   4  12   2       60.23       47.05      9.00 o 
   5  12   2      119.29      113.33     11.47 o 
   6  12   2       56.08       54.03     12.63 o 
   7  12   2       67.87       81.16     14.21 o 
   8  12   2        6.05        3.75      9.56 o 
   9  12   2        0.00      -13.37      9.20 o 
  -9  13   2       18.91       36.92     12.17 o 
  -8  13   2      119.78      154.06     18.50 o 
  -7  13   2       65.81       88.40     15.22 o 
  -6  13   2       84.39      105.37     14.66 o 
  -5  13   2       14.89       16.69      9.11 o 
  -4  13   2       24.74       20.17      6.51 o 
  -3  13   2      150.56      137.10     11.96 o 
  -2  13   2       46.42       40.38      8.14 o 
  -1  13   2       14.41        8.67      7.45 o 
   0  13   2       12.88        5.81      6.01 o 
   1  13   2       11.14        4.87      6.65 o 
   2  13   2       27.20       21.67      7.02 o 
   3  13   2       45.28       40.04      9.58 o 
   4  13   2       28.67       25.24      9.59 o 
   5  13   2        1.51        1.16      7.39 o 
   6  13   2        0.61       -9.12      6.64 o 
   7  13   2        6.47        7.41      9.66 o 
   8  13   2        0.66       -8.69      8.42 o 
  -7  14   2       13.31       14.08     11.54 o 
  -6  14   2       21.80       30.20     12.00 o 
  -5  14   2        0.55       -0.44      8.52 o 
  -4  14   2       12.65       25.00      9.90 o 
  -3  14   2      110.28      126.05     12.38 o 
  -2  14   2        8.66        7.50      6.39 o 
  -1  14   2        0.91       -2.89      8.05 o 
   0  14   2       12.82        5.58      8.71 o 
   1  14   2       10.67        5.26      7.89 o 
   2  14   2        1.16       -2.52      7.20 o 
   3  14   2       24.28       17.90     10.16 o 
   4  14   2       12.95       -3.68      7.27 o 
   5  14   2       12.20        4.45      7.39 o 
   6  14   2        1.43        3.69      9.01 o 
   7  14   2       35.51       43.61     13.62 o 
  -6  15   2       76.99       76.50     15.96 o 
  -5  15   2        7.72       15.34     13.48 o 
  -4  15   2       47.58       45.70     15.49 o 
  -3  15   2        2.18        3.41     10.22 o 
  -2  15   2      162.21      177.61     17.48 o 
  -1  15   2        0.32      -11.41      7.61 o 
   0  15   2        0.00        2.26      8.43 o 
   1  15   2        5.73        3.91      7.77 o 
   2  15   2        5.05        6.88      8.25 o 
   3  15   2        0.62       -7.69      8.68 o 
   4  15   2        5.75        8.34     10.05 o 
   5  15   2       36.80       33.73     11.02 o 
  -3  16   2       24.37       23.39     12.86 o 
  -2  16   2        3.73       -0.15     13.63 o 
  -1  16   2       10.31       16.43      9.92 o 
   0  16   2        1.85        5.74      8.83 o 
   1  16   2        1.29       -2.35      9.36 o 
   2  16   2        1.30       -0.26      7.67 o 
   3  16   2       11.90        8.06     10.89 o 
 -14   1   3        3.13       -4.03      6.27 o 
 -13   1   3       44.00       36.27     10.77 o 
 -12   1   3        4.71        2.16      6.46 o 
 -11   1   3       30.32       20.56      6.27 o 
 -10   1   3       35.34       35.92      5.34 o 
  -9   1   3       11.91       10.44      4.05 o 
  -8   1   3       55.60       54.95      5.03 o 
  -7   1   3       75.13       70.40      5.24 o 
  -6   1   3       49.24       52.34      4.45 o 
  -5   1   3     3184.71     3199.42     29.43 o 
  -4   1   3      278.43      271.46      5.72 o 
  -3   1   3       24.29       29.57      3.19 o 
  -2   1   3    10108.63     9705.26     79.97 o 
  -1   1   3     1541.99     1553.64     20.95 o 
   0   1   3     5186.57     5094.92    121.92 o 
   1   1   3      164.99      136.21      7.80 o 
   2   1   3     2322.41     2416.27     26.05 o 
   3   1   3      811.89      816.29     16.42 o 
   4   1   3      154.83      150.96      8.48 o 
   5   1   3     4874.60     5023.87     49.08 o 
   6   1   3      373.29      331.49     16.64 o 
   7   1   3       41.29       30.83      7.23 o 
   8   1   3       20.85       20.75      7.10 o 
   9   1   3      120.75      117.17     20.06 o 
  10   1   3       27.59       30.62     16.50 o 
  11   1   3       49.39       36.54      9.59 o 
  12   1   3       11.50        8.69     10.22 o 
  13   1   3        4.09        3.59      6.96 o 
 -14   2   3        0.90        6.74      7.82 o 
 -13   2   3        5.75       12.12      8.87 o 
 -12   2   3        7.41        3.45      5.63 o 
 -11   2   3       15.28       11.88      4.71 o 
 -10   2   3       91.30      100.87      8.18 o 
  -9   2   3      208.13      222.38      9.45 o 
  -8   2   3       27.34       32.49      4.56 o 
  -7   2   3       50.64       49.72      4.72 o 
  -6   2   3      190.53      193.05      7.28 o 
  -5   2   3      548.54      562.20     11.05 o 
  -4   2   3       98.10       87.86      4.61 o 
  -3   2   3     3574.62     3515.47     58.90 o 
  -2   2   3      639.20      650.22      9.41 o 
  -1   2   3      145.00      135.33      4.16 o 
   0   2   3     2239.13     2203.68     25.29 o 
   1   2   3       37.64       37.47      2.91 o 
   2   2   3      261.82      246.17      8.61 o 
   3   2   3      449.46      418.55     12.55 o 
   4   2   3     3127.89     3355.18     33.81 o 
   5   2   3      690.41      679.17     27.13 o 
   6   2   3      124.94      129.87      8.99 o 
   7   2   3     1795.07     1953.94     42.06 o 
   8   2   3        0.08       -3.43      5.53 o 
   9   2   3      208.86      237.37     17.30 o 
  10   2   3      219.22      198.95     16.37 o 
  11   2   3       79.79       86.75     13.09 o 
  12   2   3        5.97        2.11      6.04 o 
  13   2   3       74.29       49.12     19.13 o 
 -14   3   3        0.01        3.17      8.06 o 
 -13   3   3       35.70       21.70      7.06 o 
 -12   3   3       14.84       10.38      5.21 o 
 -11   3   3        1.07        3.43      4.25 o 
 -10   3   3      222.44      226.51     11.35 o 
  -9   3   3       12.33       10.14      4.73 o 
  -8   3   3        4.88        4.19      3.52 o 
  -7   3   3      457.26      478.78     11.84 o 
  -6   3   3      580.12      560.67     12.10 o 
  -5   3   3      181.91      173.95      6.48 o 
  -4   3   3      853.37      838.28     11.05 o 
  -3   3   3      354.41      360.30      5.69 o 
  -2   3   3      550.59      567.42      7.26 o 
  -1   3   3     2053.66     1931.73     21.27 o 
   0   3   3     2836.24     2806.06     52.47 o 
   1   3   3     2719.15     2625.86     37.19 o 
   2   3   3        7.67        8.46      2.44 o 
   3   3   3      284.22      306.46     10.80 o 
   4   3   3        9.92        5.38      3.92 o 
   5   3   3      687.34      778.68     16.87 o 
   6   3   3      266.15      275.88     11.19 o 
   7   3   3        0.77       11.55      9.73 o 
   8   3   3       33.84       30.34      9.25 o 
   9   3   3        8.52        3.96      7.08 o 
  10   3   3      212.26      231.71     17.91 o 
  11   3   3        0.00        0.52      6.79 o 
  12   3   3        0.71        2.60      6.59 o 
  13   3   3       16.36        3.63      6.35 o 
 -14   4   3        0.11        1.41      7.38 o 
 -13   4   3        0.09        2.49      6.14 o 
 -12   4   3       13.54       16.79      5.92 o 
 -11   4   3       24.32       25.65      5.43 o 
 -10   4   3       44.87       47.89      6.75 o 
  -9   4   3        3.07        0.48      4.04 o 
  -8   4   3      122.83      140.90      8.49 o 
  -7   4   3      200.89      213.00      9.35 o 
  -6   4   3      135.61      114.88      5.32 o 
  -5   4   3       52.06       46.25      3.52 o 
  -4   4   3      488.37      534.65      9.47 o 
  -3   4   3      118.86      107.54      4.63 o 
  -2   4   3      410.23      367.09      8.32 o 
  -1   4   3      428.47      449.98     14.53 o 
   0   4   3       15.60       16.33      2.82 o 
   1   4   3     1424.05     1459.15     23.20 o 
   2   4   3      101.75       96.42      6.68 o 
   3   4   3      109.54      117.49      6.60 o 
   4   4   3      428.42      519.81     19.87 o 
   5   4   3       10.70        1.24      4.03 o 
   6   4   3      208.10      217.09     10.15 o 
   7   4   3       17.15       14.27      4.46 o 
   8   4   3       66.27       66.40      8.92 o 
   9   4   3       64.43       48.13      8.25 o 
  10   4   3      210.96      198.40     17.01 o 
  11   4   3      612.38      629.77     30.34 o 
  12   4   3       80.11       82.32     14.35 o 
  13   4   3       14.41       17.10     12.70 o 
 -13   5   3       69.67       94.53     13.98 o 
 -12   5   3       34.52       26.22      8.20 o 
 -11   5   3       16.97       15.11      5.50 o 
 -10   5   3       14.72       16.16      5.00 o 
  -9   5   3       64.73       53.87      6.34 o 
  -8   5   3        0.00       -1.48      3.75 o 
  -7   5   3      137.43      140.56      8.97 o 
  -6   5   3        5.35        7.37      3.19 o 
  -5   5   3      303.56      309.24      9.20 o 
  -4   5   3      205.82      198.27      6.00 o 
  -3   5   3       18.35       13.47      2.50 o 
  -2   5   3      566.56      558.38     15.05 o 
  -1   5   3     1330.01     1334.18     53.86 o 
   0   5   3      241.04      253.65      6.36 o 
   1   5   3     1183.52     1365.23     20.73 o 
   2   5   3     6184.72     7003.91     98.50 o 
   3   5   3     1106.69     1157.76     19.32 o 
   4   5   3      210.57      189.80     13.80 o 
   5   5   3        6.22        5.48      4.06 o 
   6   5   3      186.03      184.37      9.53 o 
   7   5   3      131.90      128.48      8.79 o 
   8   5   3      591.06      600.48     21.59 o 
   9   5   3      165.07      165.71     12.47 o 
  10   5   3       26.56       27.46      8.44 o 
  11   5   3       45.36       55.49     14.87 o 
  12   5   3      131.43      158.60     30.13 o 
  13   5   3        0.63       -2.20      8.34 o 
 -13   6   3       20.64       11.19      9.26 o 
 -12   6   3        2.62        4.22      7.73 o 
 -11   6   3       80.42       83.81     12.31 o 
 -10   6   3        0.00       -5.52      5.02 o 
  -9   6   3       11.79       12.86      4.76 o 
  -8   6   3       79.27       65.09      6.36 o 
  -7   6   3       13.30       10.07      4.50 o 
  -6   6   3       25.75       20.52      3.78 o 
  -5   6   3       66.03       65.35      4.49 o 
  -4   6   3        4.22        0.94      3.09 o 
  -3   6   3      114.64      100.74      4.32 o 
  -2   6   3      832.22      850.69     18.33 o 
  -1   6   3        0.31        1.33      3.45 o 
   0   6   3        1.86        2.91      2.39 o 
   1   6   3       11.84        6.25      3.25 o 
   2   6   3       30.23       31.78      4.48 o 
   3   6   3       15.43       23.40      4.39 o 
   4   6   3       43.78       34.63      5.26 o 
   5   6   3      271.97      255.15     11.21 o 
   6   6   3        0.03       -1.97      3.59 o 
   7   6   3       66.12       55.94      6.71 o 
   8   6   3      267.59      270.83     13.17 o 
   9   6   3       77.37       81.96     10.43 o 
  10   6   3        4.83        5.33      6.83 o 
  11   6   3      116.22      118.60     12.84 o 
  12   6   3       54.90       42.96     18.13 o 
 -13   7   3       38.88       49.59     12.81 o 
 -12   7   3        2.55       -3.59      6.43 o 
 -11   7   3       88.93      101.54     13.62 o 
 -10   7   3       40.98       55.36     10.68 o 
  -9   7   3       19.88       15.35      7.82 o 
  -8   7   3        8.28        8.26      7.46 o 
  -7   7   3      360.64      386.99     16.81 o 
  -6   7   3      300.32      312.09     20.71 o 
  -5   7   3        0.00        1.92      2.90 o 
  -4   7   3      402.12      400.35     11.65 o 
  -3   7   3      107.84       90.21      4.46 o 
  -2   7   3     1640.40     1725.86     27.34 o 
  -1   7   3      278.28      303.49     10.44 o 
   0   7   3      167.27      152.32      6.20 o 
   1   7   3     1012.59     1081.33     17.72 o 
   2   7   3       30.42       20.43      4.24 o 
   3   7   3      158.85      156.67      8.28 o 
   4   7   3      219.67      225.50     10.45 o 
   5   7   3        3.52        3.98      4.27 o 
   6   7   3       61.69       67.46      7.41 o 
   7   7   3        7.78        4.64      5.01 o 
   8   7   3        7.60        7.88      4.95 o 
   9   7   3      347.03      369.02     16.61 o 
  10   7   3       92.04      105.34     11.02 o 
  11   7   3        3.27        1.46      6.67 o 
  12   7   3        6.80        9.99      7.15 o 
 -12   8   3        5.65        5.31      8.91 o 
 -11   8   3       64.12       65.80     13.32 o 
 -10   8   3        0.03        4.78      8.41 o 
  -9   8   3       65.93       66.76     11.17 o 
  -8   8   3       43.91       54.85      9.06 o 
  -7   8   3       14.05       16.04      6.16 o 
  -6   8   3       12.80       12.44      5.62 o 
  -5   8   3       59.75       59.92      6.06 o 
  -4   8   3       49.65       49.90      6.76 o 
  -3   8   3      360.89      351.20     22.20 o 
  -2   8   3       64.18       60.59      6.63 o 
  -1   8   3      124.64      137.26      8.88 o 
   0   8   3       32.25       35.93      4.36 o 
   1   8   3        2.21        3.11      3.29 o 
   2   8   3        5.29        7.80      3.62 o 
   3   8   3     1450.05     1587.25     43.05 o 
   4   8   3      122.52      104.01      7.73 o 
   5   8   3      176.76      170.03      9.97 o 
   6   8   3     1777.95     1967.76     41.97 o 
   7   8   3      449.90      469.60     17.44 o 
   8   8   3        5.53        2.68      3.96 o 
   9   8   3        0.57       10.76      9.16 o 
  10   8   3      200.67      218.92     13.82 o 
  11   8   3        1.24       -2.34      5.81 o 
  12   8   3       25.02       35.73      9.03 o 
 -12   9   3        0.01       11.25     18.36 o 
 -11   9   3       12.60       22.33     10.68 o 
 -10   9   3       31.19       25.66     10.24 o 
  -9   9   3        3.67       -0.80      7.79 o 
  -8   9   3        0.79        6.34      8.31 o 
  -7   9   3        8.29       20.46      7.44 o 
  -6   9   3      375.26      381.34     17.29 o 
  -5   9   3        8.22        5.54      4.25 o 
  -4   9   3      247.46      226.39     11.92 o 
  -3   9   3      357.65      325.75     13.59 o 
  -2   9   3       20.47       23.05      5.50 o 
  -1   9   3       56.48       53.00      6.91 o 
   0   9   3       91.97       79.46      8.13 o 
   1   9   3      194.09      179.31     11.23 o 
   2   9   3        3.78        3.56      4.35 o 
   3   9   3      156.68      166.22      9.29 o 
   4   9   3       20.76       24.73      5.44 o 
   5   9   3      100.42       97.99      8.70 o 
   6   9   3      747.91      806.11     22.14 o 
   7   9   3        3.58       -0.87      5.10 o 
   8   9   3        0.02       -5.07      4.19 o 
   9   9   3       10.12       14.06      5.16 o 
  10   9   3       19.92       29.72      6.75 o 
  11   9   3       12.73       18.67      6.90 o 
 -11  10   3        7.54       -3.88      8.79 o 
 -10  10   3        1.65        2.32     10.06 o 
  -9  10   3        6.71       12.19     10.10 o 
  -8  10   3        2.78       -4.37      6.46 o 
  -7  10   3       51.81       67.26     11.07 o 
  -6  10   3       51.57       28.91     12.47 o 
  -5  10   3       82.83       65.64      9.25 o 
  -4  10   3        0.31        0.27      4.71 o 
  -3  10   3        0.05        0.09      5.09 o 
  -2  10   3       93.84       98.18      8.94 o 
  -1  10   3       32.03       40.78      7.54 o 
   0  10   3      467.03      447.97     17.95 o 
   1  10   3       27.97       23.18      5.88 o 
   2  10   3       12.06        9.44      5.33 o 
   3  10   3       26.60       15.26      6.38 o 
   4  10   3      142.80      134.24     15.39 o 
   5  10   3      268.77      245.97     15.09 o 
   6  10   3      372.22      378.25     15.99 o 
   7  10   3      185.39      164.19     10.26 o 
   8  10   3       66.75       56.16      8.30 o 
   9  10   3       18.84       18.05      5.25 o 
  10  10   3        4.94        8.51      6.08 o 
 -10  11   3       32.47       34.74     12.28 o 
  -9  11   3       56.19       66.42     14.67 o 
  -8  11   3       26.59       57.59     12.46 o 
  -7  11   3       93.64       81.09     13.28 o 
  -6  11   3       84.57       98.06     13.61 o 
  -5  11   3      137.50      147.31     14.98 o 
  -4  11   3       86.88       65.56     10.50 o 
  -3  11   3       45.38       52.27      8.23 o 
  -2  11   3      501.36      472.96     18.47 o 
  -1  11   3       35.61       23.72      6.25 o 
   0  11   3     1192.70     1183.07     39.75 o 
   1  11   3       55.20       48.76      8.23 o 
   2  11   3       59.06       57.80      8.26 o 
   3  11   3      195.31      189.03     13.36 o 
   4  11   3        2.95        3.93      8.45 o 
   5  11   3       61.69       57.28      9.91 o 
   6  11   3      105.63       95.00     11.51 o 
   7  11   3       14.31        9.43      5.29 o 
   8  11   3       19.10       21.85      5.90 o 
   9  11   3        5.14        5.25      5.68 o 
  10  11   3        7.72       10.68      9.02 o 
  -9  12   3       87.25       81.65     14.24 o 
  -8  12   3      100.62      134.13     17.90 o 
  -7  12   3      186.01      211.70     20.16 o 
  -6  12   3        0.08       -3.32      7.81 o 
  -5  12   3      182.99      176.48     33.39 o 
  -4  12   3       24.05       16.42      7.67 o 
  -3  12   3       36.80       32.47      7.36 o 
  -2  12   3      126.28      122.19     10.61 o 
  -1  12   3        5.95       -0.73      6.01 o 
   0  12   3       55.12       54.95      9.10 o 
   1  12   3      487.17      468.43     19.95 o 
   2  12   3       27.07       25.80      7.11 o 
   3  12   3      201.42      178.66     13.05 o 
   4  12   3       31.00       27.80      6.94 o 
   5  12   3      179.39      194.31     14.99 o 
   6  12   3      166.75      184.09     18.32 o 
   7  12   3      180.68      157.29     24.86 o 
   8  12   3        2.64        6.15      6.28 o 
   9  12   3       14.21        9.63      6.05 o 
  -8  13   3       30.40       31.16     11.46 o 
  -7  13   3       62.65       68.07     15.01 o 
  -6  13   3        1.71        1.70      7.89 o 
  -5  13   3       16.06       11.94      9.92 o 
  -4  13   3       96.22      115.05     14.92 o 
  -3  13   3       63.97       54.66     11.35 o 
  -2  13   3       83.20       94.24     10.43 o 
  -1  13   3      257.61      309.17     16.75 o 
   0  13   3      667.32      656.17     27.55 o 
   1  13   3      246.43      253.16     15.44 o 
   2  13   3        5.39        6.89      5.90 o 
   3  13   3       29.84       18.85      9.48 o 
   4  13   3       48.93       41.64      9.12 o 
   5  13   3        0.01       -6.35      5.45 o 
   6  13   3       35.44       55.18     13.85 o 
   7  13   3        2.31        8.81      8.53 o 
   8  13   3       12.08        8.83     16.89 o 
  -7  14   3        0.04        8.48      8.70 o 
  -6  14   3       18.85       16.88     11.67 o 
  -5  14   3       65.79       96.79     14.84 o 
  -4  14   3        1.56       12.37      9.37 o 
  -3  14   3       29.86       33.43      9.66 o 
  -2  14   3        3.96        6.49      9.66 o 
  -1  14   3       63.67       67.52     10.07 o 
   0  14   3       17.66        6.51      6.94 o 
   1  14   3       27.58       22.44      7.54 o 
   2  14   3       15.40       15.39      6.48 o 
   3  14   3       12.34        0.45      9.04 o 
   4  14   3       10.07        7.24      8.82 o 
   5  14   3        2.25       -1.14      8.67 o 
   6  14   3        7.68        4.35      9.33 o 
  -5  15   3        0.17        5.05      8.85 o 
  -4  15   3        1.01       -1.39      7.61 o 
  -3  15   3        0.04        4.22     18.59 o 
  -2  15   3        2.42       -1.97      7.81 o 
  -1  15   3       35.49       22.81      8.68 o 
   0  15   3       32.04       21.82     10.41 o 
   1  15   3        0.00        2.07      9.37 o 
   2  15   3        5.58       -1.17      7.65 o 
   3  15   3        7.88        0.62      7.25 o 
   4  15   3        1.10       -4.17      8.33 o 
   5  15   3        0.00        1.53      9.33 o 
  -2  16   3        0.90       10.84     15.03 o 
  -1  16   3        0.21       13.48     15.03 o 
   0  16   3       28.82       19.38     10.16 o 
   1  16   3       10.58       11.53     10.70 o 
   2  16   3        6.86       18.08      9.03 o 
 -14   0   4        1.49       11.77     10.22 o 
 -13   0   4        5.58        7.59     12.08 o 
 -12   0   4       28.64       19.45      8.00 o 
 -11   0   4      294.38      290.48     26.65 o 
 -10   0   4        0.30        5.31      6.32 o 
  -9   0   4        0.77       -4.20      6.08 o 
  -8   0   4       66.37       62.23      6.16 o 
  -7   0   4      136.58      137.16      8.15 o 
  -6   0   4      472.71      440.26     12.55 o 
  -5   0   4    11149.27    11451.45    149.21 o 
  -4   0   4     3589.72     3723.86     44.30 o 
  -3   0   4        2.32        3.18      2.82 o 
  -2   0   4     1590.07     1661.60     68.88 o 
  -1   0   4      793.88      795.63     14.42 o 
   0   0   4     1277.75     1283.07     33.15 o 
   1   0   4      142.92      123.94     12.08 o 
   2   0   4     1093.25     1131.09     34.70 o 
   4   0   4      651.28      766.58     22.73 o 
   5   0   4       76.13       96.03      9.41 o 
   6   0   4       86.71       65.38     11.93 o 
   7   0   4      493.33      459.97     29.59 o 
   8   0   4      201.76      214.41     21.84 o 
   9   0   4        4.93       27.42     11.77 o 
  10   0   4      277.22      265.69     27.11 o 
  11   0   4        6.30        3.10     10.69 o 
  12   0   4        6.44        5.73     10.69 o 
  13   0   4        8.52        4.18     10.38 o 
 -14   1   4       26.64       33.93     10.12 o 
 -13   1   4       46.63       51.65      9.36 o 
 -12   1   4       44.52       54.12      7.11 o 
 -11   1   4       20.32       16.73      5.29 o 
 -10   1   4      412.62      421.00     15.25 o 
  -9   1   4       12.66        8.56      3.59 o 
  -8   1   4       54.43       48.91      4.75 o 
  -7   1   4        2.34       -0.56      3.21 o 
  -6   1   4     2989.58     2890.98     26.88 o 
  -5   1   4       72.92       73.72      3.83 o 
  -4   1   4      377.52      390.15      6.59 o 
  -3   1   4     1661.19     1637.42     23.34 o 
  -2   1   4      321.32      306.39      6.49 o 
  -1   1   4      403.13      411.61     12.99 o 
   0   1   4      970.42      979.99     32.01 o 
   1   1   4       55.94       49.02      6.00 o 
   2   1   4     1587.33     1634.47     28.89 o 
   3   1   4     1457.33     1500.60     24.10 o 
   4   1   4      287.65      335.15     10.77 o 
   5   1   4      639.56      730.83     19.40 o 
   6   1   4        0.42        7.13      6.90 o 
   7   1   4      114.79      124.10     12.53 o 
   8   1   4        1.19        2.57      6.97 o 
   9   1   4       16.97        8.22      7.79 o 
  10   1   4       30.45       21.98      8.10 o 
  11   1   4      213.41      183.07     17.74 o 
  12   1   4       10.78        9.51      6.64 o 
  13   1   4        7.62        5.48      6.36 o 
 -14   2   4        6.92        9.11      8.07 o 
 -13   2   4        1.36        3.33      6.07 o 
 -12   2   4       18.76       16.01      6.42 o 
 -11   2   4       68.69       68.11      7.56 o 
 -10   2   4       20.43       22.33      5.68 o 
  -9   2   4        6.23        8.39      3.94 o 
  -8   2   4        3.40        1.72      2.99 o 
  -7   2   4      405.64      401.89     10.98 o 
  -6   2   4     1152.43     1077.50     16.68 o 
  -5   2   4     5653.27     5751.59     81.76 o 
  -4   2   4      178.75      165.80      6.18 o 
  -3   2   4     2294.50     2356.80     39.66 o 
  -2   2   4       10.37       12.06      2.94 o 
  -1   2   4     1557.97     1528.60     21.41 o 
   0   2   4      467.83      455.73      9.70 o 
   1   2   4     3582.48     3533.63     74.79 o 
   2   2   4        0.14       -5.09      4.12 o 
   3   2   4      592.94      685.93     20.12 o 
   4   2   4      242.51      196.25     12.26 o 
   5   2   4      248.30      219.06     10.80 o 
   6   2   4      266.39      237.69     11.93 o 
   7   2   4      450.43      461.24     21.44 o 
   8   2   4      349.06      368.87     28.20 o 
   9   2   4      396.61      409.24     22.62 o 
  10   2   4        4.94       -4.35      7.55 o 
  11   2   4       50.36       49.82     10.25 o 
  12   2   4       30.07       26.03     10.23 o 
  13   2   4        0.13        0.54      6.78 o 
 -14   3   4        0.77        1.60      6.26 o 
 -13   3   4       16.70       16.45      6.80 o 
 -12   3   4       11.04       12.74      5.50 o 
 -11   3   4        5.63        1.18      5.83 o 
 -10   3   4       77.88       81.71      6.94 o 
  -9   3   4      113.97      103.77      6.99 o 
  -8   3   4      347.81      350.33     11.15 o 
  -7   3   4      106.68      111.84      6.32 o 
  -6   3   4        0.00        1.33      2.67 o 
  -5   3   4     2012.60     2091.30     22.40 o 
  -4   3   4      101.66       96.37      5.82 o 
  -3   3   4      243.42      233.96      6.79 o 
  -2   3   4      313.21      340.49      8.23 o 
  -1   3   4     1913.02     1903.28     17.66 o 
   0   3   4      428.34      408.24      6.82 o 
   1   3   4      720.71      709.28      9.71 o 
   2   3   4     1008.65     1027.01     14.58 o 
   3   3   4       94.21      107.58      7.21 o 
   4   3   4        9.18        8.83      4.88 o 
   5   3   4      838.30      884.12     20.44 o 
   6   3   4       69.83       62.85      7.80 o 
   7   3   4       16.13       20.12      5.66 o 
   8   3   4        2.08        4.21      8.21 o 
   9   3   4      832.02      819.07     30.99 o 
  10   3   4        0.04        0.24      8.78 o 
  11   3   4      206.87      197.95     17.82 o 
  12   3   4       52.14       49.46     10.95 o 
  13   3   4        9.57        5.15      7.17 o 
 -14   4   4        4.62        0.00     13.17 o 
 -13   4   4       13.48       18.74      9.51 o 
 -12   4   4        9.61        7.13      6.38 o 
 -11   4   4       40.68       44.62      6.28 o 
 -10   4   4       56.10       53.70      6.71 o 
  -9   4   4        0.00        1.03      3.71 o 
  -8   4   4       49.48       53.99      5.43 o 
  -7   4   4      337.84      334.60     10.54 o 
  -6   4   4        9.56        7.90      3.24 o 
  -5   4   4      144.73      137.06      6.40 o 
  -4   4   4       48.68       49.42      4.08 o 
  -3   4   4       54.05       53.80      2.89 o 
  -2   4   4        3.44        5.09      4.08 o 
  -1   4   4     1561.94     1669.57     20.04 o 
   0   4   4       16.35       13.11      2.48 o 
   1   4   4      228.13      255.79      6.68 o 
   2   4   4      484.08      499.08      9.16 o 
   3   4   4       17.41       18.29      2.84 o 
   4   4   4       18.56        8.38      4.14 o 
   5   4   4        0.90        8.78      4.98 o 
   6   4   4     1377.55     1342.64     24.93 o 
   7   4   4      120.78      105.89      8.36 o 
   8   4   4      158.16      175.83     15.57 o 
   9   4   4      210.67      220.84     18.14 o 
  10   4   4      521.59      580.58     28.15 o 
  11   4   4       83.31      106.32     25.72 o 
  12   4   4       12.83        9.13      8.70 o 
  13   4   4        0.40        3.25     14.10 o 
 -13   5   4        5.59        6.35     10.07 o 
 -12   5   4        0.87       -2.25      6.35 o 
 -11   5   4       97.06       98.29     10.60 o 
 -10   5   4        1.94        1.76      3.78 o 
  -9   5   4       49.99       49.61      6.01 o 
  -8   5   4       99.53       96.50      7.36 o 
  -7   5   4       49.94       41.97      5.40 o 
  -6   5   4       79.82       83.82      5.78 o 
  -5   5   4        5.27        5.05      2.31 o 
  -4   5   4        6.82        7.66      2.16 o 
  -3   5   4       84.68       79.14      6.10 o 
  -2   5   4      159.91      180.21      7.57 o 
  -1   5   4     1101.21     1087.57     16.29 o 
   0   5   4     1919.67     2089.79     17.51 o 
   1   5   4     1825.71     2192.08     39.25 o 
   2   5   4       38.34       31.76      2.94 o 
   3   5   4       19.28       11.84      3.89 o 
   4   5   4        3.24       14.96      4.42 o 
   5   5   4      306.14      288.55     13.07 o 
   6   5   4        2.80        4.44      4.50 o 
   7   5   4       25.26       21.53      6.28 o 
   8   5   4       68.14       64.29      7.91 o 
   9   5   4        0.19       -2.70      5.22 o 
  10   5   4        5.98        8.28      8.18 o 
  11   5   4       62.39       55.72     11.46 o 
  12   5   4       22.04       18.70      8.75 o 
 -13   6   4        3.60        7.75     13.32 o 
 -12   6   4        0.89        1.53      9.53 o 
 -11   6   4       37.68       38.13      8.58 o 
 -10   6   4        0.74        5.68      6.11 o 
  -9   6   4      137.55      161.92     12.50 o 
  -8   6   4      106.54      116.33     10.20 o 
  -7   6   4        3.35        3.83      4.37 o 
  -6   6   4       84.33       64.62      8.03 o 
  -5   6   4       72.30       43.00     13.37 o 
  -4   6   4       33.00       28.08      4.85 o 
  -3   6   4      219.83      216.08      9.15 o 
  -2   6   4      927.20      898.14     18.36 o 
  -1   6   4      174.32      158.32      8.55 o 
   0   6   4       75.29       65.00      3.98 o 
   1   6   4     1683.11     1761.87     27.53 o 
   2   6   4        0.24       -0.43      3.37 o 
   3   6   4       52.25       49.12      5.35 o 
   4   6   4        0.03       -2.08      3.79 o 
   5   6   4        1.32        2.03      4.46 o 
   6   6   4       23.92       19.38      5.48 o 
   7   6   4        5.01        0.30      4.10 o 
   8   6   4      427.50      393.64     15.66 o 
   9   6   4      150.28      178.75     13.69 o 
  10   6   4       16.88        9.66      7.44 o 
  11   6   4      118.82      106.96     14.48 o 
  12   6   4        0.18        1.22      6.53 o 
 -13   7   4       11.66       27.11     13.48 o 
 -12   7   4        5.48       17.74     10.67 o 
 -11   7   4       59.79       72.49     13.42 o 
 -10   7   4        3.90        4.20      5.69 o 
  -9   7   4        8.36        2.82      5.82 o 
  -8   7   4        4.35        9.15      5.51 o 
  -7   7   4      179.99      191.67     12.55 o 
  -6   7   4       23.85       30.09      6.27 o 
  -5   7   4      216.09      209.52     12.40 o 
  -4   7   4       67.58       76.55      6.68 o 
  -3   7   4      932.17      971.14     27.26 o 
  -2   7   4        6.96        4.95      4.19 o 
  -1   7   4       21.54       29.94      5.13 o 
   0   7   4      619.58      604.29     17.58 o 
   1   7   4      122.56      150.34     11.74 o 
   2   7   4      279.51      291.70     12.03 o 
   3   7   4        0.10       -4.40      3.63 o 
   4   7   4      158.95      135.78      8.61 o 
   5   7   4       38.21       38.13      6.18 o 
   6   7   4      921.82      935.11     23.08 o 
   7   7   4       73.52       72.76      7.59 o 
   8   7   4       91.41       84.68      8.14 o 
   9   7   4        2.38        0.74      4.26 o 
  10   7   4       23.45       38.02      7.66 o 
  11   7   4        7.14        2.48      7.16 o 
  12   7   4       19.49       23.17      8.95 o 
 -12   8   4       61.98       78.80     14.38 o 
 -11   8   4        4.35       -0.24      6.89 o 
 -10   8   4       61.14       62.90     12.94 o 
  -9   8   4       67.89       65.60      9.43 o 
  -8   8   4        6.57        5.78      5.45 o 
  -7   8   4       21.52       19.50      6.00 o 
  -6   8   4      153.23      158.26     11.39 o 
  -5   8   4       14.21       15.82      6.27 o 
  -4   8   4      979.27      936.44     30.94 o 
  -3   8   4      595.48      614.24     17.46 o 
  -2   8   4      122.03      102.61      8.08 o 
  -1   8   4      116.85      129.51     10.41 o 
   0   8   4       21.90       25.22      5.32 o 
   1   8   4       54.44       48.72      7.27 o 
   2   8   4        0.49        0.07      4.84 o 
   3   8   4        0.64       -0.44      3.65 o 
   4   8   4      108.37      105.00      9.87 o 
   5   8   4      569.28      588.72     18.14 o 
   6   8   4       11.16        5.83      5.57 o 
   7   8   4        4.60        3.10      4.21 o 
   8   8   4        0.27        4.72      4.67 o 
   9   8   4      136.10      141.52     10.06 o 
  10   8   4        0.68       -2.35      5.66 o 
  11   8   4        2.25        4.81      5.37 o 
 -12   9   4        0.64       -7.79      7.99 o 
 -11   9   4        2.69        9.37      8.05 o 
 -10   9   4        0.94       -3.57      7.27 o 
  -9   9   4        7.71       12.94     10.02 o 
  -8   9   4        2.85        7.29      6.26 o 
  -7   9   4       77.40       77.89      9.12 o 
  -6   9   4      111.94      106.46      9.95 o 
  -5   9   4      220.78      211.90     13.56 o 
  -4   9   4        0.54        1.94      5.62 o 
  -3   9   4        8.98        7.54      4.77 o 
  -2   9   4      884.89      908.99     23.03 o 
  -1   9   4       56.02       43.11      6.94 o 
   0   9   4        2.34       -2.66      4.22 o 
   1   9   4       32.27       37.83      6.85 o 
   2   9   4       12.15        9.57      5.15 o 
   3   9   4       72.96       75.96      9.18 o 
   4   9   4      137.14      141.22     11.77 o 
   5   9   4      487.52      465.70     20.66 o 
   6   9   4      816.34      817.41     22.67 o 
   7   9   4       37.83       24.53      8.54 o 
   8   9   4        1.25        0.67      5.17 o 
   9   9   4      177.15      172.94     17.97 o 
  10   9   4        8.01        6.24      5.97 o 
  11   9   4       11.88        7.90      6.29 o 
 -11  10   4        1.62        9.94     16.11 o 
 -10  10   4        0.47        3.40     10.35 o 
  -9  10   4        2.22       15.78     14.41 o 
  -8  10   4       12.24        5.98      7.50 o 
  -7  10   4       27.15       24.60      9.92 o 
  -6  10   4      109.24      110.92     11.00 o 
  -5  10   4        7.23       10.29     10.35 o 
  -4  10   4        5.01        4.13      6.24 o 
  -3  10   4      144.87      144.79     17.51 o 
  -2  10   4      230.30      216.82     12.71 o 
  -1  10   4        5.92        8.39      4.77 o 
   0  10   4      474.52      491.85     25.48 o 
   1  10   4      145.10      138.39     11.17 o 
   2  10   4       40.58       36.37      7.17 o 
   3  10   4        2.04        0.71      7.07 o 
   4  10   4        0.00        3.82      5.66 o 
   5  10   4       78.45       67.72     10.13 o 
   6  10   4       44.26       35.41      8.07 o 
   7  10   4        0.23       -4.54      8.19 o 
   8  10   4        0.82        0.42      5.82 o 
   9  10   4        0.95        4.20      5.50 o 
  10  10   4        5.98        6.98      7.21 o 
 -10  11   4       13.69       13.86     11.83 o 
  -9  11   4        0.41        4.85      8.31 o 
  -8  11   4       13.27       20.75     10.14 o 
  -7  11   4        0.14        2.04      8.51 o 
  -6  11   4        0.21       -3.04      7.23 o 
  -5  11   4      221.66      220.81     14.93 o 
  -4  11   4      136.88      123.83     14.32 o 
  -3  11   4      382.47      374.68     22.83 o 
  -2  11   4      815.39      809.77     27.02 o 
  -1  11   4      303.15      327.49     16.16 o 
   0  11   4      148.35      136.78     11.51 o 
   1  11   4      121.74      109.98     10.87 o 
   2  11   4      725.54      797.42     25.52 o 
   3  11   4      164.42      138.22     12.46 o 
   4  11   4      180.33      161.07     13.27 o 
   5  11   4       66.17       64.97     10.29 o 
   6  11   4       29.61       41.12      9.82 o 
   7  11   4       65.96       65.87     10.40 o 
   8  11   4       99.73       80.61     17.42 o 
   9  11   4       46.08       42.18      9.79 o 
  -9  12   4        6.81       13.17     11.68 o 
  -8  12   4        0.93        6.30      8.60 o 
  -7  12   4       18.13       20.72     10.38 o 
  -6  12   4       12.51       18.96     10.65 o 
  -5  12   4       15.65       14.44     10.53 o 
  -4  12   4      211.11      198.23     17.62 o 
  -3  12   4       28.94       24.00      8.71 o 
  -2  12   4        0.99       -0.66      7.37 o 
  -1  12   4      158.09      167.26     17.47 o 
   0  12   4       53.90       38.61      7.58 o 
   1  12   4       14.46       13.70      7.56 o 
   2  12   4       15.71       29.74      7.57 o 
   3  12   4       11.56       10.83      6.93 o 
   4  12   4        2.08       14.76     15.09 o 
   5  12   4       12.93        5.84      7.10 o 
   6  12   4       15.45       25.58      9.33 o 
   7  12   4       11.33       33.34     10.27 o 
   8  12   4       14.71       18.42      6.24 o 
  -8  13   4        4.68        9.29     10.19 o 
  -7  13   4        6.75        5.20      7.85 o 
  -6  13   4       14.42        2.69      8.42 o 
  -5  13   4       21.84       23.03      9.63 o 
  -4  13   4        3.91       -1.23      7.85 o 
  -3  13   4       43.15       24.69     10.34 o 
  -2  13   4        6.93        7.63      7.23 o 
  -1  13   4       12.62       11.05      6.63 o 
   0  13   4        4.41       36.17     35.03 o 
   1  13   4       24.48       20.28      7.56 o 
   2  13   4        0.39        1.67      6.85 o 
   3  13   4        1.28        0.88      6.79 o 
   4  13   4       10.36        6.33      7.17 o 
   5  13   4        0.55       -0.28      6.67 o 
   6  13   4        0.26       -3.96      7.83 o 
   7  13   4        0.35        0.08      6.66 o 
  -7  14   4        6.68        2.71      9.74 o 
  -6  14   4        2.65       12.87     11.23 o 
  -5  14   4       13.49       21.74      9.29 o 
  -4  14   4       30.04       32.84     10.80 o 
  -3  14   4       38.31       47.72     10.83 o 
  -2  14   4       18.20       15.63     10.38 o 
  -1  14   4        0.67       11.60     12.16 o 
   0  14   4       43.61       28.80      8.14 o 
   1  14   4       15.44        2.97      7.42 o 
   2  14   4        1.71       12.24      7.41 o 
   3  14   4        1.86        4.98      6.36 o 
   4  14   4       10.53        7.40      7.41 o 
   5  14   4        2.60        4.95      7.31 o 
   6  14   4        4.73        5.08     10.76 o 
  -5  15   4        8.70        4.82      9.42 o 
  -4  15   4       21.13       13.62     10.07 o 
  -3  15   4        0.06        3.74      8.82 o 
  -2  15   4        0.00        5.44      8.44 o 
  -1  15   4        0.06       -1.33      6.77 o 
   0  15   4       26.85       27.10     10.71 o 
   1  15   4        0.25        2.93      6.55 o 
   2  15   4        5.46        2.89      7.54 o 
   3  15   4       10.21       -0.36      9.99 o 
   4  15   4        9.17        1.08     15.80 o 
 -14   1   5        5.03        5.03      6.51 o 
 -13   1   5        1.96        5.26      5.72 o 
 -12   1   5        0.01       -3.11      4.30 o 
 -11   1   5        1.91        4.20      4.77 o 
 -10   1   5        5.68        3.20      4.47 o 
  -9   1   5       14.62       16.48      4.83 o 
  -8   1   5      433.00      465.93     14.89 o 
  -7   1   5      140.85      125.58      6.82 o 
  -6   1   5       75.00       68.43      5.11 o 
  -5   1   5     1699.65     1680.89     25.12 o 
  -4   1   5        2.34        2.73      2.38 o 
  -3   1   5       42.37       54.48      3.14 o 
  -2   1   5      207.99      215.57      5.87 o 
  -1   1   5        0.80        2.24      3.02 o 
   0   1   5        2.63        0.39      3.22 o 
   1   1   5      410.15      431.21     21.15 o 
   2   1   5     1938.99     2039.49     35.19 o 
   3   1   5      148.05      135.25      8.58 o 
   4   1   5      556.86      563.97     16.55 o 
   5   1   5      328.22      362.16     14.39 o 
   6   1   5        0.01       -1.71      4.59 o 
   7   1   5        4.67        3.12      7.98 o 
   8   1   5      156.33      190.89     16.01 o 
   9   1   5       18.75        8.03      7.82 o 
  10   1   5        0.08       12.45     10.22 o 
  11   1   5        3.68        5.41      6.55 o 
  12   1   5        1.06       -0.63      5.48 o 
 -14   2   5        3.56        6.78      6.52 o 
 -13   2   5       15.92       18.56      6.90 o 
 -12   2   5        1.28        6.32      5.25 o 
 -11   2   5      130.89      139.67     12.10 o 
 -10   2   5       27.69       24.87      5.61 o 
  -9   2   5       21.39       15.87      4.70 o 
  -8   2   5      708.62      745.49     15.95 o 
  -7   2   5      420.77      393.93     11.14 o 
  -6   2   5      160.17      145.05      6.88 o 
  -5   2   5     4054.66     4415.58     68.76 o 
  -4   2   5      196.75      185.97      7.06 o 
  -3   2   5       41.97       27.63      3.66 o 
  -2   2   5       64.92       69.16      4.51 o 
  -1   2   5     2116.05     2125.67     31.46 o 
   0   2   5      682.67      638.62     12.88 o 
   1   2   5      974.79     1008.38     18.65 o 
   2   2   5      658.47      651.99     15.49 o 
   3   2   5      263.99      317.43     11.73 o 
   4   2   5      177.53      157.49     11.32 o 
   5   2   5        1.19        0.67      4.26 o 
   6   2   5      649.26      633.82     19.95 o 
   7   2   5      554.05      568.92     20.15 o 
   8   2   5       23.88       26.88      8.87 o 
   9   2   5       62.00       57.57     14.33 o 
  10   2   5      137.66      100.89     13.54 o 
  11   2   5       65.81       58.87     16.19 o 
  12   2   5        0.14       -5.92      7.55 o 
 -13   3   5       13.50        6.30      7.76 o 
 -12   3   5       15.04        9.17      5.50 o 
 -11   3   5        0.04       -1.66      3.91 o 
 -10   3   5       11.19       15.27      5.39 o 
  -9   3   5       43.40       39.73      5.89 o 
  -8   3   5        3.31       -0.05      3.66 o 
  -7   3   5       40.51       36.61      4.41 o 
  -6   3   5       71.50       69.59      5.40 o 
  -5   3   5        9.50        9.56      3.52 o 
  -4   3   5      162.97      162.82      6.89 o 
  -3   3   5      132.53      110.72      5.55 o 
  -2   3   5        3.48        8.33      3.21 o 
  -1   3   5     1075.79     1126.82     24.80 o 
   0   3   5       92.08       91.63      5.29 o 
   1   3   5     1663.11     1764.76     23.11 o 
   2   3   5      200.77      226.60      7.67 o 
   3   3   5        0.13        0.55      4.46 o 
   4   3   5     2291.37     2472.79    124.87 o 
   5   3   5      299.17      283.14     25.41 o 
   6   3   5      389.89      381.77     15.77 o 
   7   3   5       17.41       28.59      6.23 o 
   8   3   5      686.85      710.09     34.63 o 
   9   3   5       50.70       42.91     10.39 o 
  10   3   5      157.35      149.06     15.92 o 
  11   3   5       42.47       42.83     10.08 o 
  12   3   5       11.28        8.29     10.07 o 
 -13   4   5        4.41        0.37      8.59 o 
 -12   4   5       18.73       23.57      9.04 o 
 -11   4   5       78.37       86.57     13.14 o 
 -10   4   5       17.51       10.79      8.67 o 
  -9   4   5       93.96       85.87      6.72 o 
  -8   4   5       13.42       17.38      4.09 o 
  -7   4   5       20.37       25.22      4.08 o 
  -6   4   5      143.72      129.05      6.61 o 
  -5   4   5      144.63      152.10      6.74 o 
  -4   4   5       82.06       72.75      5.20 o 
  -3   4   5       20.48       15.21      3.12 o 
  -2   4   5      607.17      627.01     11.02 o 
  -1   4   5     2530.32     2686.87     26.87 o 
   0   4   5       50.49       54.98      3.34 o 
   1   4   5       72.21       98.59      4.98 o 
   2   4   5      454.72      433.57     11.99 o 
   3   4   5        3.11        4.66      2.76 o 
   4   4   5        8.27       14.12      5.34 o 
   5   4   5       23.28       25.18      7.28 o 
   6   4   5      376.98      368.81     21.09 o 
   7   4   5        0.52       -0.10      5.24 o 
   8   4   5      516.30      507.20     20.61 o 
   9   4   5       29.46       29.31     12.32 o 
  10   4   5        3.12        4.54      9.40 o 
  11   4   5        0.00        2.49      6.88 o 
  12   4   5        2.65        3.23      7.61 o 
 -13   5   5        2.13        5.16      9.04 o 
 -12   5   5        0.01        9.02      8.21 o 
 -11   5   5        1.63        6.72      7.55 o 
 -10   5   5       24.24       31.86      7.37 o 
  -9   5   5       31.40       21.06      6.67 o 
  -8   5   5      140.35      127.19      8.98 o 
  -7   5   5       31.58       26.85      5.39 o 
  -6   5   5      103.72      117.31      8.35 o 
  -5   5   5        1.55       -3.26      3.44 o 
  -4   5   5      203.44      167.44     20.92 o 
  -3   5   5        1.14       -0.49      2.37 o 
  -2   5   5      158.05      142.87      6.56 o 
  -1   5   5     2125.77     2345.47     26.16 o 
   0   5   5      435.98      456.25     11.82 o 
   1   5   5      195.10      217.14      8.31 o 
   2   5   5      223.22      234.85      8.77 o 
   3   5   5       42.28       49.13      5.75 o 
   4   5   5        0.09        1.76      4.24 o 
   5   5   5        0.53       -3.57      4.19 o 
   6   5   5       39.52       45.03      7.55 o 
   7   5   5      220.74      198.47     13.22 o 
   8   5   5      250.61      241.36     14.38 o 
   9   5   5      626.18      641.08     29.82 o 
  10   5   5       23.46       14.30      8.78 o 
  11   5   5        2.15        1.19      7.08 o 
  12   5   5        2.19       -2.16      6.83 o 
 -13   6   5       18.14       11.31     11.31 o 
 -12   6   5       46.64       36.94     11.13 o 
 -11   6   5        0.32       -1.61      8.05 o 
 -10   6   5        0.31       -3.25      5.60 o 
  -9   6   5       39.60       37.81      7.85 o 
  -8   6   5       29.86       17.15      6.74 o 
  -7   6   5       10.80        5.84      5.00 o 
  -6   6   5       55.85       48.43      6.19 o 
  -5   6   5        9.74       12.87      4.15 o 
  -4   6   5      276.69      324.36     12.27 o 
  -3   6   5       94.86      107.22      8.03 o 
  -2   6   5       94.04       83.20      5.59 o 
  -1   6   5      567.54      569.69     16.73 o 
   0   6   5      215.13      202.66      9.64 o 
   1   6   5        0.21        1.67      2.69 o 
   2   6   5        0.83       -0.12      3.79 o 
   3   6   5       81.82       84.01      6.77 o 
   4   6   5        5.53        5.48      4.30 o 
   5   6   5      143.81      152.35      9.94 o 
   6   6   5        0.20        3.97      5.84 o 
   7   6   5        0.24        3.14      5.38 o 
   8   6   5      225.29      221.08     12.83 o 
   9   6   5       13.40       22.65     20.71 o 
  10   6   5        5.82        9.97      9.59 o 
  11   6   5        9.44       14.66      8.32 o 
 -12   7   5        3.41        6.51     11.00 o 
 -11   7   5       16.85       13.68      6.71 o 
 -10   7   5       15.32       12.29      6.82 o 
  -9   7   5        2.14        2.97      5.99 o 
  -8   7   5        1.53        8.29      7.94 o 
  -7   7   5        3.28       -2.04      5.28 o 
  -6   7   5        0.93       -1.25      7.59 o 
  -5   7   5      487.60      494.83     19.20 o 
  -4   7   5       10.49       11.86      5.73 o 
  -3   7   5      189.03      168.55     13.74 o 
  -2   7   5      242.87      224.03     10.35 o 
  -1   7   5        6.12        0.16      4.16 o 
   0   7   5     1173.13     1333.85     27.16 o 
   1   7   5        0.01       -3.18      3.28 o 
   2   7   5       60.51       63.00      7.45 o 
   3   7   5        1.99        2.69      3.95 o 
   4   7   5       37.37       38.87      8.44 o 
   5   7   5       42.75       36.67      6.40 o 
   6   7   5     1337.24     1386.24     30.30 o 
   7   7   5       67.78       63.31      6.99 o 
   8   7   5        2.27        0.36      4.05 o 
   9   7   5       88.73       97.84     13.55 o 
  10   7   5        8.99        8.54      6.44 o 
  11   7   5        0.24        3.97      6.62 o 
 -12   8   5        9.83        3.25     13.01 o 
 -11   8   5        4.96       -2.38      9.14 o 
 -10   8   5       16.84       22.15      7.33 o 
  -9   8   5        1.21        0.56      6.55 o 
  -8   8   5       10.84        5.07      5.66 o 
  -7   8   5        4.38        1.64      5.74 o 
  -6   8   5      246.66      254.75     14.99 o 
  -5   8   5       47.36       43.05      7.34 o 
  -4   8   5      114.87      119.52     13.25 o 
  -3   8   5        0.39        4.94      6.50 o 
  -2   8   5       40.75       29.61      6.10 o 
  -1   8   5       47.59       39.09      6.26 o 
   0   8   5        7.83       12.34      4.95 o 
   1   8   5      290.20      281.92     14.07 o 
   2   8   5       74.60       59.46      8.01 o 
   3   8   5      287.23      278.80     15.09 o 
   4   8   5      804.76      849.62     37.87 o 
   5   8   5        1.03       -8.49      6.02 o 
   6   8   5       36.46       36.21      6.64 o 
   7   8   5       34.97       33.88      7.96 o 
   8   8   5        1.66        1.04      4.58 o 
   9   8   5       24.12       24.21      5.37 o 
  10   8   5       19.15       20.89      6.97 o 
 -11   9   5       18.31       13.56     14.49 o 
 -10   9   5        0.11        1.17      8.36 o 
  -9   9   5       62.90       76.18     10.16 o 
  -8   9   5        1.05       -2.59      5.26 o 
  -7   9   5      112.55      114.75     11.04 o 
  -6   9   5       21.57       18.91      9.83 o 
  -5   9   5       85.55       79.11      9.72 o 
  -4   9   5       15.85       18.65      9.09 o 
  -3   9   5       96.26       91.76     11.69 o 
  -2   9   5      148.34      146.32     13.70 o 
  -1   9   5       67.79       57.69     13.27 o 
   0   9   5      136.69      129.42     10.29 o 
   1   9   5       10.59       12.39      5.78 o 
   2   9   5        2.62       -3.20      5.31 o 
   3   9   5     1666.18     1763.96     74.23 o 
   4   9   5      140.13      132.44     11.95 o 
   5   9   5       78.88       78.58     11.13 o 
   6   9   5      104.22      100.89     12.18 o 
   7   9   5       15.52       20.93     17.53 o 
   8   9   5       10.57        3.43      5.04 o 
   9   9   5        9.62        9.78      5.29 o 
  10   9   5        2.23       -0.99      4.45 o 
 -10  10   5        1.00       15.12     10.98 o 
  -9  10   5       11.63       21.60      9.86 o 
  -8  10   5       81.12       77.83     13.43 o 
  -7  10   5      291.83      310.77     18.24 o 
  -6  10   5        9.15        9.70      6.68 o 
  -5  10   5       92.87       96.96     10.90 o 
  -4  10   5      373.40      343.83     21.22 o 
  -3  10   5      456.72      449.46     24.26 o 
  -2  10   5       89.38       92.31     12.31 o 
  -1  10   5       58.65       59.93      7.82 o 
   0  10   5      414.91      398.30     17.41 o 
   1  10   5       54.35       54.46      8.24 o 
   2  10   5       18.01        9.00      5.63 o 
   3  10   5      228.88      210.99     14.74 o 
   4  10   5      165.85      177.20     13.94 o 
   5  10   5       77.86       85.99     10.93 o 
   6  10   5       34.36       24.07      7.92 o 
   7  10   5      154.63      170.77     15.67 o 
   8  10   5       93.41       83.59     14.02 o 
   9  10   5       12.01        1.89      4.20 o 
 -10  11   5       54.76       66.30     14.73 o 
  -9  11   5        0.12       -0.07      9.85 o 
  -8  11   5       48.95       40.49     10.77 o 
  -7  11   5      129.70      138.52     16.36 o 
  -6  11   5       11.13        8.72      6.78 o 
  -5  11   5       91.81       85.13     10.78 o 
  -4  11   5        4.85        2.24      6.89 o 
  -3  11   5        3.61       -5.11      7.36 o 
  -2  11   5      289.17      299.33     21.28 o 
  -1  11   5       15.31       10.80      8.28 o 
   0  11   5      113.72       95.19     10.34 o 
   1  11   5       72.21       72.40      8.84 o 
   2  11   5      271.72      253.01     15.59 o 
   3  11   5      371.95      358.98     22.83 o 
   4  11   5      208.27      225.67     15.75 o 
   5  11   5      174.14      152.77     13.76 o 
   6  11   5       33.02       28.01      8.90 o 
   7  11   5        1.93       -0.58      6.21 o 
   8  11   5       30.94       26.35      9.12 o 
  -9  12   5       24.81       20.46      9.88 o 
  -8  12   5        5.84       -6.43      8.42 o 
  -7  12   5        3.01        6.27      8.89 o 
  -6  12   5        1.61        0.38      6.89 o 
  -5  12   5        0.41       -6.78      5.16 o 
  -4  12   5        2.12       -2.01      9.48 o 
  -3  12   5       80.42       72.64     12.70 o 
  -2  12   5      641.15      672.07     32.07 o 
  -1  12   5       60.16       72.26     33.39 o 
   0  12   5        0.30       -0.04      5.49 o 
   1  12   5        2.45        1.82      6.14 o 
   2  12   5       33.22       29.77      7.83 o 
   3  12   5        4.65        8.29      6.80 o 
   4  12   5        3.34        7.42      6.34 o 
   5  12   5        2.24        3.64      6.72 o 
   6  12   5        6.54        1.47      8.65 o 
   7  12   5        1.59       -0.57      6.87 o 
  -7  13   5        0.46        0.23     10.37 o 
  -6  13   5        2.02        8.07     10.23 o 
  -5  13   5       28.65       25.25     11.42 o 
  -4  13   5       61.60       50.76     11.63 o 
  -3  13   5       28.46       23.99      9.94 o 
  -2  13   5       29.25       27.73     11.06 o 
  -1  13   5       34.88       25.48     10.06 o 
   0  13   5        0.91       -5.00      7.40 o 
   1  13   5        6.98        4.00      6.48 o 
   2  13   5        9.60       16.02      7.49 o 
   3  13   5        9.96       -0.19      6.82 o 
   4  13   5       72.84       84.05     11.68 o 
   5  13   5        9.75        1.01      6.73 o 
   6  13   5        2.54       10.68      9.13 o 
  -6  14   5       18.55       37.32     12.88 o 
  -5  14   5        0.87        2.53      7.93 o 
  -4  14   5        1.57        4.76      8.09 o 
  -3  14   5      111.41      103.03     15.48 o 
  -2  14   5       82.01       61.45     14.01 o 
  -1  14   5        0.86       -4.53      8.37 o 
   0  14   5       33.49       23.40     12.16 o 
   1  14   5        1.26       11.03     10.10 o 
   2  14   5        6.59       -1.51      5.71 o 
   3  14   5       23.38       23.04      8.58 o 
   4  14   5       26.25       20.45      8.62 o 
   5  14   5        9.25       14.82     11.80 o 
  -3  15   5        6.98        0.19      8.68 o 
  -2  15   5       38.48       23.64     13.17 o 
  -1  15   5        0.91       -4.37     13.17 o 
   0  15   5        4.28       13.85      9.54 o 
   1  15   5        0.79       -6.67      6.96 o 
   2  15   5        6.39        9.09      9.39 o 
 -13   0   6        1.34        1.32      7.00 o 
 -12   0   6       29.31       18.97      8.41 o 
 -11   0   6       78.39       78.68     11.77 o 
 -10   0   6        2.11        3.06      6.43 o 
  -9   0   6       73.79       66.09     10.16 o 
  -8   0   6      965.67     1000.00     32.24 o 
  -7   0   6       97.29       86.29     12.39 o 
  -6   0   6       59.05       50.81      8.35 o 
  -5   0   6      476.13      458.21     19.69 o 
  -4   0   6       25.46       19.00      3.88 o 
  -3   0   6      848.68      856.66     59.10 o 
  -2   0   6        1.07       -2.22      3.27 o 
  -1   0   6     1558.88     1711.10     26.14 o 
   0   0   6       44.17       42.45      9.92 o 
   1   0   6      908.30      898.86     34.55 o 
   2   0   6        1.84       -7.75      6.66 o 
   3   0   6     1144.66     1095.00     41.05 o 
   4   0   6       24.94       16.17      6.12 o 
   5   0   6       64.81       68.84     10.69 o 
   6   0   6      161.45      144.53     13.36 o 
   7   0   6       76.83       57.32     15.34 o 
   8   0   6       87.70       95.12     17.35 o 
   9   0   6      157.88      158.02     21.38 o 
  10   0   6        4.15        2.94     13.79 o 
  11   0   6       71.89       81.18     18.59 o 
  12   0   6       19.93       19.21     10.69 o 
 -13   1   6        3.07        4.57      5.77 o 
 -12   1   6       30.24       23.43      6.32 o 
 -11   1   6        1.54        2.08      4.28 o 
 -10   1   6        6.46       -0.97      4.10 o 
  -9   1   6      176.13      185.65     15.34 o 
  -8   1   6      331.96      329.26     13.29 o 
  -7   1   6      602.69      573.06     16.44 o 
  -6   1   6      121.94      120.29      7.81 o 
  -5   1   6      330.71      344.41      9.57 o 
  -4   1   6      327.18      339.88      6.88 o 
  -3   1   6      211.30      226.15      7.97 o 
  -2   1   6       10.50       10.05      2.75 o 
  -1   1   6      420.14      428.97     11.60 o 
   0   1   6     1078.54     1085.87     21.44 o 
   1   1   6      656.09      692.93     21.21 o 
   2   1   6      351.37      353.12     16.26 o 
   3   1   6       37.20       28.51      4.90 o 
   4   1   6      129.00      108.39      8.68 o 
   5   1   6      339.42      333.39     12.66 o 
   6   1   6      158.28      153.01     11.26 o 
   7   1   6      334.52      357.03     20.30 o 
   8   1   6       38.83       18.91      8.11 o 
   9   1   6      147.87      168.71     17.13 o 
  10   1   6        0.67       -4.09      7.57 o 
  11   1   6       17.85       14.09      7.83 o 
  12   1   6        9.48       -8.71      7.17 o 
 -13   2   6       12.95       18.02      6.93 o 
 -12   2   6       17.80       13.26      5.50 o 
 -11   2   6       18.00       13.31      5.49 o 
 -10   2   6        6.44        9.81      4.80 o 
  -9   2   6      408.47      401.05     14.96 o 
  -8   2   6       75.62       65.55      6.94 o 
  -7   2   6      364.78      362.46     13.48 o 
  -6   2   6        7.50       15.48      4.91 o 
  -5   2   6       77.81       74.17      5.49 o 
  -4   2   6     1022.79     1023.48     21.48 o 
  -3   2   6       81.29       85.34      7.27 o 
  -2   2   6       15.39       13.91      3.31 o 
  -1   2   6       58.25       42.03      4.56 o 
   0   2   6      179.88      180.81      8.03 o 
   1   2   6      297.80      276.63     14.23 o 
   2   2   6      167.40      158.63      8.64 o 
   3   2   6      100.53       85.33      7.22 o 
   4   2   6       77.98       73.24      7.28 o 
   5   2   6      128.45      134.87      9.71 o 
   6   2   6      322.87      288.41     14.62 o 
   7   2   6      314.79      301.17     15.92 o 
   8   2   6      232.69      226.28     17.38 o 
   9   2   6       60.98       54.36     11.83 o 
  10   2   6        4.81       16.16      8.80 o 
  11   2   6        5.83       -5.88      9.07 o 
  12   2   6       12.52        7.99     10.50 o 
 -13   3   6        2.60        9.49     12.16 o 
 -12   3   6       25.20       16.48      7.54 o 
 -11   3   6       55.12       70.12     11.23 o 
 -10   3   6      347.09      374.06     22.39 o 
  -9   3   6       49.73       53.10      6.43 o 
  -8   3   6      545.60      539.41     16.68 o 
  -7   3   6       24.05       24.50      4.40 o 
  -6   3   6      486.91      497.37     12.65 o 
  -5   3   6       59.44       52.69      4.98 o 
  -4   3   6      337.11      344.11      9.91 o 
  -3   3   6        1.40       -2.18      2.79 o 
  -2   3   6       23.73       24.06      3.63 o 
  -1   3   6      126.36      118.68      6.33 o 
   0   3   6        4.07        1.09      3.43 o 
   1   3   6      693.33      692.57     12.61 o 
   2   3   6      163.11      164.49      6.71 o 
   3   3   6      247.12      252.29     14.33 o 
   4   3   6      117.30      120.18     11.06 o 
   5   3   6      644.99      609.38     26.96 o 
   6   3   6     1338.81     1361.12     30.56 o 
   7   3   6        8.47       11.73      6.07 o 
   8   3   6       56.13       63.66      9.64 o 
   9   3   6      390.59      334.80     25.17 o 
  10   3   6       10.28       16.82      8.62 o 
  11   3   6        3.58       12.40      7.76 o 
  12   3   6        2.67       -1.45      8.51 o 
 -13   4   6        5.30       13.13      8.42 o 
 -12   4   6       22.10       25.72      9.68 o 
 -11   4   6       17.82       17.30      7.57 o 
 -10   4   6       46.45       36.94      7.96 o 
  -9   4   6        0.03        7.32      5.42 o 
  -8   4   6      283.83      291.17     12.84 o 
  -7   4   6       25.36       26.62      5.50 o 
  -6   4   6       61.19       55.36      5.99 o 
  -5   4   6        0.29       -1.38      3.04 o 
  -4   4   6       45.67       43.33      4.35 o 
  -3   4   6      228.87      228.88      7.77 o 
  -2   4   6     1619.66     1757.18     25.92 o 
  -1   4   6     1226.93     1285.01     30.10 o 
   0   4   6        2.50        0.24      2.40 o 
   1   4   6      100.43      108.94      6.30 o 
   2   4   6       87.55       98.89      6.31 o 
   3   4   6       34.56       27.22      5.84 o 
   4   4   6      610.16      668.71     30.98 o 
   5   4   6      547.64      561.65     23.19 o 
   6   4   6       23.95       19.64      6.32 o 
   7   4   6     1354.15     1401.98     33.32 o 
   8   4   6      431.76      405.22     19.03 o 
   9   4   6       57.01       49.85     10.79 o 
  10   4   6        3.99       -2.60      7.69 o 
  11   4   6       13.35        3.09      8.49 o 
 -13   5   6        0.00        0.12      8.52 o 
 -12   5   6       21.38       13.10      8.62 o 
 -11   5   6       19.03       28.87     10.68 o 
 -10   5   6       55.03       50.54      8.65 o 
  -9   5   6        0.13       -3.78      4.88 o 
  -8   5   6       38.46       38.37      6.58 o 
  -7   5   6        5.64        4.51      4.53 o 
  -6   5   6       41.83       39.23      5.68 o 
  -5   5   6       63.67       64.94      6.70 o 
  -4   5   6       41.41       43.65      6.22 o 
  -3   5   6      116.52      126.78      8.87 o 
  -2   5   6       11.46        4.57      3.70 o 
  -1   5   6      120.51      119.95      8.40 o 
   0   5   6       63.28       51.12      4.93 o 
   1   5   6       30.88       21.56      3.43 o 
   2   5   6      219.73      211.99      9.82 o 
   3   5   6       90.75       82.44      6.79 o 
   4   5   6       96.82       99.91      9.04 o 
   5   5   6        0.08       14.41      9.92 o 
   6   5   6      337.59      324.16     23.86 o 
   7   5   6      218.25      174.21     13.38 o 
   8   5   6      106.06      103.23     11.40 o 
   9   5   6       30.56       24.59      8.09 o 
  10   5   6        2.93       -3.29      7.71 o 
  11   5   6        1.93        3.82      8.12 o 
 -12   6   6        0.52       -2.73      8.56 o 
 -11   6   6       30.56       19.54     10.13 o 
 -10   6   6        0.15       -3.00      7.26 o 
  -9   6   6        0.74        5.35      6.08 o 
  -8   6   6       87.57       97.44      8.70 o 
  -7   6   6        0.42       -0.82      4.60 o 
  -6   6   6      184.55      189.04     10.70 o 
  -5   6   6       22.57       20.87      5.24 o 
  -4   6   6       66.18       64.11      6.83 o 
  -3   6   6      158.94      137.00      9.44 o 
  -2   6   6        6.89        7.99      4.79 o 
  -1   6   6      359.45      349.49     11.11 o 
   0   6   6        7.55        4.27      3.72 o 
   1   6   6      241.56      214.38     11.97 o 
   2   6   6        1.24        1.01      4.85 o 
   3   6   6      106.89      111.87      8.45 o 
   4   6   6       45.20       39.40      6.10 o 
   5   6   6       35.41       35.28      6.33 o 
   6   6   6       54.14       50.34      6.99 o 
   7   6   6       20.61       18.06      6.21 o 
   8   6   6       15.70        5.66      7.19 o 
   9   6   6        7.24        4.67      6.32 o 
  10   6   6        8.45        8.22      7.28 o 
  11   6   6        2.53        5.99      9.69 o 
 -12   7   6       31.55       28.41     11.15 o 
 -11   7   6        9.50       16.32      8.76 o 
 -10   7   6        2.42        9.91      8.02 o 
  -9   7   6       17.11        6.60      5.84 o 
  -8   7   6       15.59       18.90      6.92 o 
  -7   7   6        5.69       -1.99      5.31 o 
  -6   7   6      330.81      353.32     20.11 o 
  -5   7   6       81.49       89.67      7.94 o 
  -4   7   6       47.78       59.33      7.69 o 
  -3   7   6       79.96       75.20      7.93 o 
  -2   7   6        5.18        5.07      5.19 o 
  -1   7   6       67.41       64.15      5.82 o 
   0   7   6        3.38       -0.21      4.24 o 
   1   7   6        6.31        9.34      5.82 o 
   2   7   6       26.26       21.80      7.68 o 
   3   7   6      125.38      106.35     10.41 o 
   4   7   6        0.02        0.79      5.63 o 
   5   7   6       38.16       27.80      9.52 o 
   6   7   6      265.34      281.54     13.84 o 
   7   7   6      171.25      160.45     13.53 o 
   8   7   6      114.38      127.62      9.53 o 
   9   7   6       13.78       10.34      5.31 o 
  10   7   6        2.68        2.68      7.11 o 
 -11   8   6        5.64        0.58      6.74 o 
 -10   8   6       25.01       30.69      7.71 o 
  -9   8   6       93.51       94.46     11.11 o 
  -8   8   6      128.40      112.90     11.51 o 
  -7   8   6      141.31      131.09     13.26 o 
  -6   8   6       26.74       25.20      7.34 o 
  -5   8   6       34.17       35.90      7.70 o 
  -4   8   6      110.00       98.39     12.31 o 
  -3   8   6        0.05        2.83      7.81 o 
  -2   8   6      559.05      564.91     25.90 o 
  -1   8   6       75.27       49.60     19.82 o 
   0   8   6      141.05      121.79      9.97 o 
   1   8   6        0.46        3.58      5.04 o 
   2   8   6      293.20      316.45     16.12 o 
   3   8   6      371.12      340.49     25.20 o 
   4   8   6      174.60      148.98     12.77 o 
   5   8   6      115.06       95.27     11.43 o 
   6   8   6       31.23       27.36      7.56 o 
   7   8   6        4.26        6.00      7.26 o 
   8   8   6       26.92       24.39      6.26 o 
   9   8   6        0.05       -1.05      4.23 o 
  10   8   6        0.06        0.62      5.33 o 
 -11   9   6        6.60       10.69     14.10 o 
 -10   9   6        2.34       -5.92      6.87 o 
  -9   9   6        3.98        7.76      7.64 o 
  -8   9   6      138.16      159.34     13.94 o 
  -7   9   6        0.00       -2.98      4.90 o 
  -6   9   6       21.78       27.63      7.74 o 
  -5   9   6      234.44      236.98     15.16 o 
  -4   9   6        0.31        6.56      6.62 o 
  -3   9   6       11.75        7.96      7.63 o 
  -2   9   6      227.91      208.05     17.64 o 
  -1   9   6      300.92      297.42     20.82 o 
   0   9   6       92.01       72.17      8.18 o 
   1   9   6      101.62       81.91      9.48 o 
   2   9   6      887.10      841.80     26.50 o 
   3   9   6      289.19      268.16     15.88 o 
   4   9   6      159.89      147.26     13.44 o 
   5   9   6      272.91      305.75     18.44 o 
   6   9   6        6.93        5.93      6.99 o 
   7   9   6       96.07       87.78     12.00 o 
   8   9   6       26.74       31.40      7.36 o 
   9   9   6        0.27        3.10      5.04 o 
 -10  10   6        0.60        3.36      8.48 o 
  -9  10   6        1.01        6.35      8.31 o 
  -8  10   6        1.87        1.21      5.96 o 
  -7  10   6        5.47        2.38      6.45 o 
  -6  10   6       36.94       35.01      8.10 o 
  -5  10   6      298.29      309.22     24.32 o 
  -4  10   6      116.58      109.84     14.84 o 
  -3  10   6      181.70      206.09     33.46 o 
  -2  10   6      534.46      502.03     26.47 o 
  -1  10   6      102.95       79.15     14.10 o 
   0  10   6       76.86       69.63     12.43 o 
   1  10   6      241.12      228.86     14.41 o 
   2  10   6      100.78       87.40     10.15 o 
   3  10   6      435.92      452.89     21.05 o 
   4  10   6       36.49       35.78      7.86 o 
   5  10   6       54.74       44.32     12.96 o 
   6  10   6        0.97        2.16      7.51 o 
   7  10   6        1.79        1.86      7.31 o 
   8  10   6       19.08       19.65      6.07 o 
  -9  11   6        3.87        6.75      8.02 o 
  -8  11   6        2.95       10.31      9.10 o 
  -7  11   6        0.20        6.04      7.45 o 
  -6  11   6       54.23       62.76     10.64 o 
  -5  11   6       55.62       57.13     10.20 o 
  -4  11   6       68.06       79.71     13.92 o 
  -3  11   6       68.69       74.25     12.86 o 
  -2  11   6       10.19        0.03      8.33 o 
  -1  11   6       36.13       28.85      9.23 o 
   0  11   6       14.78        4.81      8.37 o 
   1  11   6       19.69       13.66      7.41 o 
   2  11   6        0.00       -6.22      6.45 o 
   3  11   6       46.45       30.63      8.37 o 
   4  11   6       19.80       18.43      6.95 o 
   5  11   6       40.30       34.17      9.39 o 
   6  11   6        0.87        1.20      6.78 o 
   7  11   6        5.27       12.29      8.62 o 
   8  11   6        0.08        2.56      5.02 o 
  -8  12   6        1.06        3.18      7.72 o 
  -7  12   6       57.98       47.10     11.93 o 
  -6  12   6       17.39       25.09      8.91 o 
  -5  12   6      110.22      102.88     11.84 o 
  -4  12   6       20.37       20.29      9.67 o 
  -3  12   6        0.47       13.52      8.60 o 
  -2  12   6       29.02       14.30      8.42 o 
  -1  12   6       48.80       71.26     13.08 o 
   0  12   6        3.58        5.19      8.54 o 
   1  12   6      148.39      131.26     16.08 o 
   2  12   6       46.14       41.85      8.63 o 
   3  12   6       20.85       28.18      7.82 o 
   4  12   6        4.74        8.97      7.56 o 
   5  12   6        9.74       10.22      7.65 o 
   6  12   6        2.10       -7.16      7.46 o 
   7  12   6       23.42       23.20     10.83 o 
  -7  13   6        9.39       11.57     11.28 o 
  -6  13   6        1.10       -1.84      8.96 o 
  -5  13   6       39.55       28.18      9.09 o 
  -4  13   6        2.15        2.84      9.78 o 
  -3  13   6        0.94       -3.73      6.96 o 
  -2  13   6       12.79       12.04     16.27 o 
  -1  13   6        6.41       10.85      9.54 o 
   0  13   6        4.84       -1.23      6.95 o 
   1  13   6        3.76        1.15      8.41 o 
   2  13   6        1.29        6.36      8.27 o 
   3  13   6        2.83       -1.87      7.74 o 
   4  13   6        2.57        5.36      8.78 o 
   5  13   6        0.17       -3.44      6.35 o 
  -5  14   6       18.19        4.21      8.13 o 
  -4  14   6        1.42       -0.18     10.46 o 
  -3  14   6        1.05        3.20      7.94 o 
  -2  14   6       55.15       73.00     15.04 o 
  -1  14   6        6.08        1.59     10.79 o 
   0  14   6        2.13       -0.67     11.22 o 
   1  14   6       19.84       14.26     10.03 o 
   2  14   6        1.08        5.47     11.77 o 
   3  14   6        3.35       -0.12      8.19 o 
 -13   1   7        1.28        4.79      7.41 o 
 -12   1   7        2.44        2.93      5.21 o 
 -11   1   7        1.74        4.80      4.87 o 
 -10   1   7      185.54      219.96     12.46 o 
  -9   1   7       17.91       11.64      5.27 o 
  -8   1   7        0.73        0.46      5.19 o 
  -7   1   7       68.78       59.67      6.51 o 
  -6   1   7       80.29       66.75      6.77 o 
  -5   1   7       11.61        9.70      4.59 o 
  -4   1   7      195.24      228.42     12.40 o 
  -3   1   7       35.76       42.71      4.49 o 
  -2   1   7       14.86       14.26      3.14 o 
  -1   1   7       33.81       30.82      4.31 o 
   0   1   7      142.79      125.76      7.52 o 
   1   1   7        6.07        5.69      5.66 o 
   2   1   7       40.82       34.71      7.28 o 
   3   1   7       44.83       35.36      7.14 o 
   4   1   7        0.06        0.23      3.54 o 
   5   1   7        1.76       -4.86      3.94 o 
   6   1   7       29.36       23.52      7.93 o 
   7   1   7       10.82       11.31      5.90 o 
   8   1   7       78.41       76.08     11.42 o 
   9   1   7       11.59        1.61      6.94 o 
  10   1   7       45.43       32.46     10.38 o 
  11   1   7        0.25       -2.37      8.97 o 
 -13   2   7        6.92       12.33      8.09 o 
 -12   2   7        8.04        9.93      6.21 o 
 -11   2   7       53.72       47.10      8.80 o 
 -10   2   7        5.57       11.37      6.30 o 
  -9   2   7        1.61        4.97      4.81 o 
  -8   2   7      574.45      587.41     18.23 o 
  -7   2   7        0.11       -3.32      4.11 o 
  -6   2   7      112.43       90.53      7.41 o 
  -5   2   7       89.87       99.69      6.21 o 
  -4   2   7       74.53       85.35      5.85 o 
  -3   2   7      150.73      133.31      6.77 o 
  -2   2   7        3.20        6.41      3.49 o 
  -1   2   7      455.24      489.09     13.40 o 
   0   2   7      521.92      538.36     20.82 o 
   1   2   7        0.16        1.76      3.58 o 
   2   2   7      478.82      489.87     31.14 o 
   3   2   7      237.26      227.96     11.60 o 
   4   2   7     1365.53     1382.87     37.51 o 
   5   2   7      351.29      319.76     24.32 o 
   6   2   7      253.10      240.21     14.02 o 
   7   2   7      249.88      248.00     14.67 o 
   8   2   7      173.90      171.28     15.99 o 
   9   2   7        0.14       10.24      8.34 o 
  10   2   7       10.13       10.66     10.65 o 
  11   2   7       25.23       15.86      9.42 o 
 -13   3   7        5.06        4.90      6.90 o 
 -12   3   7       20.19       29.17      9.08 o 
 -11   3   7       34.89       34.59      7.83 o 
 -10   3   7      155.43      138.23     12.38 o 
  -9   3   7        4.86        4.91      6.15 o 
  -8   3   7      166.42      154.01     12.55 o 
  -7   3   7      159.20      150.47     11.69 o 
  -6   3   7       23.35       27.88      6.25 o 
  -5   3   7      103.09      107.00      7.30 o 
  -4   3   7      954.94      989.52     25.02 o 
  -3   3   7      451.14      469.35     12.06 o 
  -2   3   7      304.87      304.92     10.42 o 
  -1   3   7      297.17      297.88     10.40 o 
   0   3   7       39.56       40.81      5.16 o 
   1   3   7      845.18      880.76     22.14 o 
   2   3   7      192.77      200.97      8.04 o 
   3   3   7      303.88      295.66     12.98 o 
   4   3   7      136.83      163.13     13.33 o 
   5   3   7      371.34      313.14     18.64 o 
   6   3   7       11.95       18.78      6.69 o 
   7   3   7      168.97      156.04     15.15 o 
   8   3   7        5.51        7.30      6.59 o 
   9   3   7        0.12       -3.49      9.22 o 
  10   3   7       14.65       14.91      9.25 o 
  11   3   7        1.28       -5.13      8.08 o 
 -12   4   7        0.09       -0.31      7.29 o 
 -11   4   7       63.10       73.77     10.12 o 
 -10   4   7       11.03        9.24      6.09 o 
  -9   4   7        2.18        8.06      5.61 o 
  -8   4   7       12.42       15.53      6.15 o 
  -7   4   7       67.47       58.56      8.32 o 
  -6   4   7       42.71       39.32      5.97 o 
  -5   4   7        0.43        0.57      3.84 o 
  -4   4   7      120.60      130.54      8.46 o 
  -3   4   7      115.49      121.36      8.20 o 
  -2   4   7       12.32       10.91      4.83 o 
  -1   4   7      856.70      767.45     78.21 o 
   0   4   7      130.21      132.34      5.95 o 
   1   4   7        6.95        4.53      3.04 o 
   2   4   7      141.37      150.58      8.07 o 
   3   4   7        3.18        6.67      4.69 o 
   4   4   7       65.02       48.53      8.80 o 
   5   4   7      117.55       98.00     11.28 o 
   6   4   7      762.16      718.22     35.94 o 
   7   4   7      187.51      153.89     12.14 o 
   8   4   7       31.71       30.90      7.20 o 
   9   4   7        4.43       -2.43      8.90 o 
  10   4   7        4.23        1.20      8.15 o 
  11   4   7       10.11        1.53      7.22 o 
 -12   5   7       16.91       16.14     12.01 o 
 -11   5   7       55.91       60.27     10.12 o 
 -10   5   7        5.21        5.72      7.91 o 
  -9   5   7       93.00       85.91     13.35 o 
  -8   5   7        4.28        4.54      5.19 o 
  -7   5   7      102.66      114.59     13.19 o 
  -6   5   7      110.38      116.49      8.84 o 
  -5   5   7        0.81        2.24      4.48 o 
  -4   5   7       91.39       85.01      7.53 o 
  -3   5   7      371.42      365.11     14.95 o 
  -2   5   7       81.95       71.54      7.72 o 
  -1   5   7        4.97        0.03      4.32 o 
   0   5   7        0.00       -2.64      4.39 o 
   1   5   7       59.47       68.16     10.02 o 
   2   5   7      235.55      259.62     18.40 o 
   3   5   7        0.56        1.08      5.07 o 
   4   5   7      337.77      328.46     19.27 o 
   5   5   7       67.60       68.46     11.47 o 
   6   5   7      382.17      333.01     20.04 o 
   7   5   7       46.43       38.01      8.64 o 
   8   5   7       93.26       88.67     10.66 o 
   9   5   7        2.72       15.34      8.28 o 
  10   5   7       11.13       13.72      8.93 o 
 -12   6   7        2.68        3.02      7.78 o 
 -11   6   7        0.92        6.81      9.14 o 
 -10   6   7        8.20       10.07      7.39 o 
  -9   6   7        4.10        2.80      5.22 o 
  -8   6   7        3.11        3.91      6.88 o 
  -7   6   7       10.30       11.32      4.89 o 
  -6   6   7        0.09        2.00      4.47 o 
  -5   6   7        1.21        2.07      4.73 o 
  -4   6   7       15.65       15.08      5.26 o 
  -3   6   7      370.32      364.34     15.33 o 
  -2   6   7       36.14       41.50      6.49 o 
  -1   6   7       22.00       22.57      6.48 o 
   0   6   7      217.40      203.02     18.59 o 
   1   6   7       94.14       89.84     11.62 o 
   2   6   7       23.89       19.87      8.64 o 
   3   6   7      282.87      273.29     23.94 o 
   4   6   7      118.12      123.73     19.68 o 
   5   6   7       43.63       39.26     10.90 o 
   6   6   7       18.72       11.65      7.07 o 
   7   6   7       33.99       29.37      6.51 o 
   8   6   7        0.32        0.20      5.14 o 
   9   6   7        1.88       -0.40      6.84 o 
  10   6   7        3.21        2.56      7.33 o 
 -11   7   7        4.16        6.03      7.81 o 
 -10   7   7        0.11       -0.18      8.70 o 
  -9   7   7        1.18       -2.15      9.37 o 
  -8   7   7        0.90       -0.74      4.90 o 
  -7   7   7       24.25       26.47      6.05 o 
  -6   7   7        0.09       -2.47      4.01 o 
  -5   7   7       13.96       13.24      5.42 o 
  -4   7   7       28.91       33.08      5.70 o 
  -3   7   7      222.63      193.21     12.14 o 
  -2   7   7      122.38      111.49      9.84 o 
  -1   7   7       20.11       18.92      7.53 o 
   0   7   7        2.67        0.13      4.99 o 
   1   7   7       64.78       63.33      8.04 o 
   2   7   7      143.18      150.73     11.63 o 
   3   7   7      433.29      453.13     33.12 o 
   4   7   7        5.03        8.60      6.89 o 
   5   7   7        4.96        2.83      6.52 o 
   6   7   7       50.82       52.50     11.64 o 
   7   7   7        4.50        4.80     15.34 o 
   8   7   7        2.27        3.05      7.13 o 
   9   7   7        7.45        2.74      5.67 o 
 -11   8   7        7.90        9.10     10.24 o 
 -10   8   7        1.86        4.73      9.46 o 
  -9   8   7       45.86       45.25     11.76 o 
  -8   8   7       43.94       55.35      9.23 o 
  -7   8   7       50.84       44.51      8.93 o 
  -6   8   7        0.25       -1.76      4.77 o 
  -5   8   7       43.71       46.44      8.62 o 
  -4   8   7       49.68       40.25      7.93 o 
  -3   8   7        4.82        1.58      5.68 o 
  -2   8   7        9.31       42.27     28.74 o 
  -1   8   7       88.52      101.82     13.32 o 
   0   8   7        1.97       -2.34      6.17 o 
   1   8   7      482.16      471.49     19.23 o 
   2   8   7       13.25       10.97      6.65 o 
   3   8   7       89.85       75.98     18.59 o 
   4   8   7        1.03        5.51     10.65 o 
   5   8   7        0.84       -1.92      6.87 o 
   6   8   7        1.16       -0.89      6.60 o 
   7   8   7        3.75        1.91      6.22 o 
   8   8   7        6.56        4.12     10.17 o 
   9   8   7        3.11        3.94      5.69 o 
 -10   9   7        6.16        9.45      9.80 o 
  -9   9   7       48.97       60.48      9.86 o 
  -8   9   7       48.98       47.48     10.11 o 
  -7   9   7        3.24        1.86      6.61 o 
  -6   9   7        0.45       -0.06      6.45 o 
  -5   9   7       73.24       70.86      9.50 o 
  -4   9   7       24.08       22.21      8.93 o 
  -3   9   7       43.88       38.46     10.24 o 
  -2   9   7      336.72      377.40     23.31 o 
  -1   9   7        4.08        6.24      7.75 o 
   0   9   7      296.27      323.66     23.03 o 
   1   9   7      236.79      267.09     30.83 o 
   2   9   7        8.90        7.44      6.90 o 
   3   9   7       54.24       52.60      8.90 o 
   4   9   7        0.08       -0.38      5.47 o 
   5   9   7      118.83      133.64     13.69 o 
   6   9   7        0.64       11.43      7.14 o 
   7   9   7        0.44        4.80      6.35 o 
   8   9   7        2.08       -1.36      4.24 o 
  -9  10   7       18.83       16.12      7.62 o 
  -8  10   7       40.17       34.63      9.05 o 
  -7  10   7       90.91       95.09     11.60 o 
  -6  10   7       21.73       23.24      7.36 o 
  -5  10   7      111.47      102.03     11.44 o 
  -4  10   7      260.22      239.41     39.12 o 
  -3  10   7       47.10       34.58     13.79 o 
  -2  10   7       64.37       58.98     11.45 o 
  -1  10   7        1.66       -9.35      9.00 o 
   0  10   7      687.75      727.03     40.90 o 
   1  10   7      364.79      392.92     36.17 o 
   2  10   7       20.35        0.07      6.56 o 
   3  10   7      529.06      531.41     40.39 o 
   4  10   7       26.59       17.83      7.65 o 
   5  10   7        0.57        2.68      8.11 o 
   6  10   7        2.51       -1.86      8.13 o 
   7  10   7      101.15      125.36     18.36 o 
   8  10   7       17.47        8.02      4.97 o 
  -8  11   7        0.30       -4.61      6.83 o 
  -7  11   7        1.90       -2.39      7.70 o 
  -6  11   7        1.08        2.01      6.75 o 
  -5  11   7       89.07       80.26     10.76 o 
  -4  11   7       43.76       40.66     10.16 o 
  -3  11   7       26.94       20.74     10.90 o 
  -2  11   7       34.04       26.54     10.23 o 
  -1  11   7      131.90      127.82     16.96 o 
   0  11   7        1.96        2.34     11.39 o 
   1  11   7       77.82       72.68     13.17 o 
   2  11   7        5.63        8.63     10.87 o 
   3  11   7        6.38       18.44      8.95 o 
   4  11   7        1.05       -4.17      7.86 o 
   5  11   7        8.18        8.31      7.43 o 
   6  11   7       12.93       17.08      9.14 o 
   7  11   7       32.07       59.10     11.48 o 
  -7  12   7       16.03       23.26      7.60 o 
  -6  12   7       20.99       24.02      8.19 o 
  -5  12   7        1.17        6.42      7.39 o 
  -4  12   7       35.12       30.51     10.77 o 
  -3  12   7       46.03       41.83     14.95 o 
  -2  12   7        0.44       -6.30      8.05 o 
  -1  12   7       15.79        5.71      9.15 o 
   0  12   7        3.07        9.84     11.01 o 
   1  12   7        1.60        4.53      8.82 o 
   2  12   7       76.46       68.79     13.11 o 
   3  12   7       21.18       26.70     12.24 o 
   4  12   7       39.84       51.71     17.66 o 
   5  12   7        0.27       -1.60      7.15 o 
  -5  13   7       66.19       58.61     10.68 o 
  -4  13   7       39.43       35.52     19.83 o 
  -3  13   7       37.42       44.82     13.09 o 
  -2  13   7       15.44       10.91     12.63 o 
  -1  13   7       12.27       13.04      9.57 o 
   0  13   7       12.17       11.38      9.67 o 
   1  13   7        3.65        7.82      9.96 o 
   2  13   7       60.18       79.36     14.56 o 
   3  13   7        0.32       -0.93      8.16 o 
   4  13   7        2.97        0.88      8.49 o 
  -3  14   7        0.72       10.01     11.28 o 
  -2  14   7        9.29       10.01      9.59 o 
  -1  14   7        0.53        7.30     13.40 o 
   0  14   7        3.12        2.73      8.75 o 
   1  14   7        5.07       17.21     10.55 o 
 -12   0   8       21.90       17.20     11.31 o 
 -11   0   8        0.20        1.92      7.69 o 
 -10   0   8       86.40       72.21     11.88 o 
  -9   0   8       10.60       15.11      8.29 o 
  -8   0   8       11.76       16.36      8.37 o 
  -7   0   8       59.59       59.99     10.08 o 
  -6   0   8      207.50      197.28     21.92 o 
  -5   0   8        1.73        7.71     22.00 o 
  -4   0   8      366.02      350.49     19.48 o 
  -3   0   8      429.15      468.20     21.90 o 
  -2   0   8        0.06       -1.49      4.55 o 
  -1   0   8     1950.88     2027.55     32.91 o 
   0   0   8     1479.32     1538.93     38.10 o 
   1   0   8      141.82      106.74     15.96 o 
   2   0   8      124.40      105.50     15.03 o 
   3   0   8      405.62      375.69     28.51 o 
   4   0   8        2.27       -2.09      6.57 o 
   5   0   8       80.71       79.56     10.96 o 
   6   0   8      778.92      814.11     31.22 o 
   7   0   8        0.08       29.59     12.24 o 
   8   0   8       71.49       71.73     16.11 o 
   9   0   8        1.67      -10.22      8.37 o 
  10   0   8        0.25        1.24      9.92 o 
 -12   1   8        0.35       -2.59      6.12 o 
 -11   1   8      136.90      117.45     11.90 o 
 -10   1   8       55.46       52.96      8.83 o 
  -9   1   8        0.05        0.53      4.86 o 
  -8   1   8        2.49        0.56      4.75 o 
  -7   1   8       40.23       37.21      6.75 o 
  -6   1   8       40.57       41.56      6.47 o 
  -5   1   8       59.75       67.52      7.21 o 
  -4   1   8        8.21        9.23      4.71 o 
  -3   1   8       71.74       63.54      6.88 o 
  -2   1   8        2.40       -2.18      3.27 o 
  -1   1   8      379.15      393.06     12.13 o 
   0   1   8       46.47       51.04      6.22 o 
   1   1   8        0.37       -1.82      4.77 o 
   2   1   8       89.50       82.42     13.17 o 
   3   1   8       58.38       44.62     13.17 o 
   4   1   8      427.93      393.94     16.57 o 
   5   1   8       47.31       55.67      7.11 o 
   6   1   8      169.13      178.30     13.60 o 
   7   1   8       56.78       63.34      9.98 o 
   8   1   8        4.92       14.73      7.69 o 
   9   1   8       25.31       20.55      9.46 o 
  10   1   8        7.80       12.23      8.67 o 
 -12   2   8       42.86       38.91      8.32 o 
 -11   2   8       13.31        8.65      7.04 o 
 -10   2   8      108.83       97.82     11.34 o 
  -9   2   8       11.14       12.97      6.41 o 
  -8   2   8       97.27       86.69      9.68 o 
  -7   2   8      326.43      314.97     16.52 o 
  -6   2   8        6.68        6.65      5.06 o 
  -5   2   8       52.12       51.41      6.89 o 
  -4   2   8      125.35      126.31      8.65 o 
  -3   2   8       28.61       26.19      4.46 o 
  -2   2   8      274.39      274.74     10.15 o 
  -1   2   8      434.55      416.20     13.35 o 
   0   2   8      193.96      187.06      9.45 o 
   1   2   8       18.45       27.79      5.68 o 
   2   2   8       83.90       78.45      8.14 o 
   3   2   8     1621.04     1664.98     40.39 o 
   4   2   8       37.81       33.92      8.73 o 
   5   2   8       17.92       20.26      7.68 o 
   6   2   8      956.57     1001.16     30.73 o 
   7   2   8       17.72       12.15      6.63 o 
   8   2   8        4.00        7.60      6.28 o 
   9   2   8        7.05        0.59      7.99 o 
  10   2   8        1.41        0.90     10.28 o 
 -12   3   8       40.33       39.51      9.39 o 
 -11   3   8        8.11        2.33      5.80 o 
 -10   3   8       85.96       83.19     10.38 o 
  -9   3   8        1.88       -2.05      6.02 o 
  -8   3   8        1.02        3.84      5.24 o 
  -7   3   8        0.02       -3.22      5.44 o 
  -6   3   8      324.45      315.68     16.76 o 
  -5   3   8      105.53      104.41      9.85 o 
  -4   3   8      179.79      171.29      9.68 o 
  -3   3   8        0.49        2.06      3.94 o 
  -2   3   8      304.96      309.00     12.36 o 
  -1   3   8        5.13        6.80      3.95 o 
   0   3   8       99.99      100.97      7.35 o 
   1   3   8        8.63       11.70      5.00 o 
   2   3   8       49.30       50.03      5.06 o 
   3   3   8      280.15      268.25     13.01 o 
   4   3   8      241.69      226.71     16.37 o 
   5   3   8       65.85       60.75     10.39 o 
   6   3   8      654.71      593.79     39.08 o 
   7   3   8       18.94       19.87      7.10 o 
   8   3   8        4.71        5.01      6.69 o 
   9   3   8       19.39       16.38     11.15 o 
  10   3   8        3.99       -1.32      7.44 o 
 -12   4   8        2.60       -2.29      6.91 o 
 -11   4   8       75.37       60.81      9.92 o 
 -10   4   8       17.89       17.82      7.71 o 
  -9   4   8       21.97       25.87      7.12 o 
  -8   4   8        6.87        6.52      5.93 o 
  -7   4   8        8.19        8.62      5.70 o 
  -6   4   8       17.34       11.26      5.54 o 
  -5   4   8       39.58       37.61      7.59 o 
  -4   4   8       50.25       54.99      6.65 o 
  -3   4   8       10.06        5.79      4.12 o 
  -2   4   8       76.02       78.98      8.39 o 
  -1   4   8       72.86       72.32      8.01 o 
   0   4   8       12.65       12.61      4.90 o 
   1   4   8       31.97       31.07      5.97 o 
   2   4   8        4.35        5.84      7.06 o 
   3   4   8      133.55      146.37     11.00 o 
   4   4   8      210.99      209.48     13.25 o 
   5   4   8      572.43      509.64     29.44 o 
   6   4   8       72.71       62.12     14.56 o 
   7   4   8       23.28        7.36      7.43 o 
   8   4   8       50.31       44.74      8.79 o 
   9   4   8        1.37       -1.31      8.10 o 
  10   4   8        0.85        3.83      7.94 o 
 -11   5   8        4.40        1.45      6.19 o 
 -10   5   8       24.79       26.52      7.45 o 
  -9   5   8       11.92       13.50      6.62 o 
  -8   5   8        1.24        2.62      6.57 o 
  -7   5   8       11.49       12.19      6.63 o 
  -6   5   8       35.24       22.98      6.38 o 
  -5   5   8        1.49        3.78      4.43 o 
  -4   5   8      366.79      394.93     14.78 o 
  -3   5   8       43.66       47.35      6.38 o 
  -2   5   8       44.49       39.84      6.78 o 
  -1   5   8        0.59       -2.51      4.63 o 
   0   5   8       46.07       47.72      9.90 o 
   1   5   8        0.34       -3.26      8.05 o 
   2   5   8       24.50       19.39     10.77 o 
   3   5   8        0.50       -0.31      7.56 o 
   4   5   8       80.53       75.63     15.10 o 
   5   5   8       27.90       39.45     10.80 o 
   6   5   8       13.14       16.49      6.36 o 
   7   5   8        7.66        7.89      7.40 o 
   8   5   8        6.72       14.40      6.74 o 
   9   5   8       17.67       14.86      7.86 o 
 -11   6   8       26.36       32.81      8.92 o 
 -10   6   8        1.88        0.50      6.58 o 
  -9   6   8       39.02       50.44      8.89 o 
  -8   6   8        3.55       -2.93      5.94 o 
  -7   6   8       12.21        5.28      6.96 o 
  -6   6   8       33.48       32.70      5.79 o 
  -5   6   8       49.26       44.31      6.46 o 
  -4   6   8       19.63       15.23      4.85 o 
  -3   6   8       31.13       32.99      6.41 o 
  -2   6   8       84.65       87.11      8.83 o 
  -1   6   8       13.64        7.98      7.39 o 
   0   6   8       54.95       69.78     11.50 o 
   1   6   8       17.23       20.93      9.01 o 
   2   6   8       71.18       54.44     10.72 o 
   3   6   8        1.99       23.21     12.01 o 
   4   6   8      477.38      475.08     28.34 o 
   5   6   8      415.57      470.19     42.14 o 
   6   6   8       34.30       18.55     11.97 o 
   7   6   8       40.08       48.25     10.65 o 
   8   6   8        2.78        8.48      7.78 o 
   9   6   8       55.03       59.96     10.35 o 
 -10   7   8       25.26       27.49     10.45 o 
  -9   7   8        7.77        2.97      6.08 o 
  -8   7   8        7.47        3.12      6.04 o 
  -7   7   8       10.94       10.24      6.20 o 
  -6   7   8       11.78       10.90      4.74 o 
  -5   7   8        1.21       11.29      5.53 o 
  -4   7   8      226.09      201.29     11.82 o 
  -3   7   8      235.08      270.55     18.03 o 
  -2   7   8       63.39       64.75     17.04 o 
  -1   7   8        3.45        7.98     15.03 o 
   0   7   8        1.52       -3.35      6.07 o 
   1   7   8       58.52       49.31     13.17 o 
   2   7   8       21.09       37.68     19.75 o 
   3   7   8        0.62       -1.26      7.00 o 
   4   7   8        9.86        3.31      9.08 o 
   5   7   8       18.52       15.61      9.15 o 
   6   7   8       10.89        6.43      9.00 o 
   7   7   8        0.00        3.56     11.46 o 
   8   7   8       20.21       17.43      7.59 o 
   9   7   8       40.34       46.48     11.28 o 
 -10   8   8       37.70       43.46     11.39 o 
  -9   8   8        4.56       -2.43      9.79 o 
  -8   8   8        5.08        4.52      7.19 o 
  -7   8   8       27.14       15.00      5.79 o 
  -6   8   8       24.20       22.21      6.03 o 
  -5   8   8       14.59       12.94      5.24 o 
  -4   8   8       29.40       39.34      7.01 o 
  -3   8   8       53.73       43.94      9.96 o 
  -2   8   8       94.21       98.40     13.14 o 
  -1   8   8        2.77        4.85      6.99 o 
   0   8   8      346.57      330.34     23.09 o 
   1   8   8       14.61       13.25     10.39 o 
   2   8   8       18.10        6.66      7.74 o 
   3   8   8       75.59       39.68     11.91 o 
   4   8   8      108.15       98.01     18.90 o 
   5   8   8        5.81        1.75      7.74 o 
   6   8   8       39.72       23.88     24.40 o 
   7   8   8        0.20       -6.86      7.05 o 
   8   8   8        5.80        4.83      6.71 o 
  -9   9   8        6.42        4.33      8.89 o 
  -8   9   8      193.94      198.79     20.10 o 
  -7   9   8        0.78       -1.15      5.78 o 
  -6   9   8       74.27       70.95     10.49 o 
  -5   9   8      131.40      129.97     13.22 o 
  -4   9   8        1.16        0.04      6.82 o 
  -3   9   8        2.58        3.34      7.69 o 
  -2   9   8        0.43        6.92     15.96 o 
  -1   9   8      795.11      924.74     50.50 o 
   0   9   8        6.29       10.71      9.61 o 
   1   9   8      229.26      227.67     20.92 o 
   2   9   8      174.25      169.87     18.50 o 
   3   9   8       34.38       34.53      8.60 o 
   4   9   8        0.00        0.74      6.54 o 
   5   9   8        0.03        1.32      6.72 o 
   6   9   8        6.97       10.41     10.52 o 
   7   9   8       12.76       21.32     10.25 o 
  -8  10   8        6.77        0.69      7.56 o 
  -7  10   8       63.83       73.61     11.39 o 
  -6  10   8        6.61        5.14      6.68 o 
  -5  10   8       13.78       18.36      7.88 o 
  -4  10   8      102.53       92.70     14.18 o 
  -3  10   8       32.46       30.35     10.57 o 
  -2  10   8       28.28       35.85     11.02 o 
  -1  10   8       21.57       32.91     12.32 o 
   0  10   8      272.07      273.42     22.50 o 
   1  10   8      171.97      200.39     20.67 o 
   2  10   8       18.72       24.40     16.65 o 
   3  10   8       20.72       13.77     10.34 o 
   4  10   8       64.35       77.05     11.99 o 
   5  10   8        2.10        0.62      6.72 o 
   6  10   8        1.43        1.40      7.04 o 
  -7  11   8       18.41       18.29      9.90 o 
  -6  11   8        7.54        1.39      5.66 o 
  -5  11   8        1.36        5.98      6.64 o 
  -4  11   8       40.41       44.66     12.64 o 
  -3  11   8       10.80        4.74      8.47 o 
  -2  11   8      121.01      111.71     15.10 o 
  -1  11   8       49.98       37.25     18.20 o 
   0  11   8       83.29       91.65     15.88 o 
   1  11   8        0.59        6.70      9.59 o 
   2  11   8        3.65        7.53      8.49 o 
   3  11   8       16.11       15.87     12.22 o 
   4  11   8        0.47       -2.81     11.16 o 
   5  11   8       25.55       15.48      8.92 o 
  -6  12   8        0.67        1.62      6.86 o 
  -5  12   8        7.19        1.99      6.49 o 
  -4  12   8        1.93        6.17      7.81 o 
  -3  12   8        0.07       -1.99      7.51 o 
  -2  12   8       50.27       58.95     14.29 o 
  -1  12   8       17.76       15.41      9.24 o 
   0  12   8        4.47        0.34      8.93 o 
   1  12   8       27.76       14.13     10.19 o 
   2  12   8        4.29        4.81     14.72 o 
   3  12   8        2.86       -1.65      9.70 o 
   4  12   8        4.48        2.63     10.53 o 
  -3  13   8       16.32       20.01     10.53 o 
  -2  13   8       25.86       20.63     10.93 o 
  -1  13   8        0.45        5.81      9.67 o 
   0  13   8        3.92       -0.63      9.03 o 
   1  13   8        0.02       13.84     16.65 o 
 -11   1   9       11.24        6.42      6.61 o 
 -10   1   9       38.32       35.58      9.05 o 
  -9   1   9       15.31        7.81      7.57 o 
  -8   1   9        0.07        3.77      5.91 o 
  -7   1   9       15.01       13.17      6.64 o 
  -6   1   9      118.97      109.50     11.09 o 
  -5   1   9        0.00        2.63      4.81 o 
  -4   1   9        2.69       -1.78      4.37 o 
  -3   1   9      165.74      143.74      9.68 o 
  -2   1   9       27.23       18.69      5.43 o 
  -1   1   9       26.73       21.21      4.76 o 
   0   1   9       96.71      104.66      8.17 o 
   1   1   9      162.10      164.25     11.39 o 
   2   1   9       94.39       91.12     11.68 o 
   3   1   9      197.15      161.43     22.62 o 
   4   1   9        0.11       -4.10      3.96 o 
   5   1   9      115.67      109.48      8.94 o 
   6   1   9       10.83       30.93     11.31 o 
   7   1   9        1.50       -3.65      5.35 o 
   8   1   9       51.68       64.21     12.37 o 
   9   1   9        4.42       -1.06      9.94 o 
 -11   2   9        3.80        0.32      6.33 o 
 -10   2   9        3.03        2.50      6.04 o 
  -9   2   9        0.15        2.92      5.84 o 
  -8   2   9       19.80       24.68      7.87 o 
  -7   2   9       21.26       19.89      7.92 o 
  -6   2   9       76.95       95.84     10.62 o 
  -5   2   9       11.91       17.29      5.94 o 
  -4   2   9       21.64       18.63      6.48 o 
  -3   2   9        0.88       -4.27      5.25 o 
  -2   2   9        0.20       -1.00      3.61 o 
  -1   2   9      192.40      183.62      9.02 o 
   0   2   9        0.65        1.85      3.80 o 
   1   2   9      440.12      452.90     15.49 o 
   2   2   9      287.90      293.31     15.28 o 
   3   2   9        0.81       -0.03      5.43 o 
   4   2   9      435.13      451.09     23.43 o 
   5   2   9      373.52      365.15     29.44 o 
   6   2   9       39.02       36.67      7.88 o 
   7   2   9       52.01       46.71      8.16 o 
   8   2   9        3.19        3.53      7.48 o 
   9   2   9        4.58       10.88     14.80 o 
 -11   3   9       48.88       61.98     10.40 o 
 -10   3   9       14.55        8.54      6.54 o 
  -9   3   9       11.87       23.84      7.99 o 
  -8   3   9        1.20       -0.82      5.12 o 
  -7   3   9       75.09       86.40     10.31 o 
  -6   3   9       26.86       22.68      7.23 o 
  -5   3   9       82.27       85.82     10.95 o 
  -4   3   9      333.75      355.85     18.03 o 
  -3   3   9       19.00       20.00      7.47 o 
  -2   3   9      131.89      132.32      9.57 o 
  -1   3   9      102.70       94.28      9.27 o 
   0   3   9      111.85      115.36     10.29 o 
   1   3   9       60.52       59.35      8.81 o 
   2   3   9      232.44      242.81     19.17 o 
   3   3   9      351.59      342.19     13.73 o 
   4   3   9        6.52       -1.82      7.11 o 
   5   3   9       14.86       14.25      7.57 o 
   6   3   9       46.41       38.62      7.86 o 
   7   3   9       52.36       53.97      9.70 o 
   8   3   9        0.28       -2.62      6.11 o 
   9   3   9        0.88        2.64     10.46 o 
 -11   4   9       26.20       21.69      7.69 o 
 -10   4   9       86.96       94.88     11.74 o 
  -9   4   9       13.39        9.51      6.88 o 
  -8   4   9       65.05       59.38      9.28 o 
  -7   4   9       86.73       84.84     10.55 o 
  -6   4   9       63.14       65.44      9.05 o 
  -5   4   9       23.60       24.14      7.57 o 
  -4   4   9       23.34       17.51      5.99 o 
  -3   4   9       23.33       17.65      5.89 o 
  -2   4   9       32.70       33.56      6.18 o 
  -1   4   9       12.71        8.70      5.09 o 
   0   4   9       25.15       13.98      6.26 o 
   1   4   9      272.93      251.28     19.32 o 
   2   4   9      238.92      249.89     19.99 o 
   3   4   9      166.44      165.96     17.52 o 
   4   4   9      571.59      579.78     56.86 o 
   5   4   9       30.60       17.35     14.56 o 
   7   4   9        8.36        8.74      7.44 o 
   8   4   9       31.39       42.20      9.05 o 
   9   4   9       24.75       36.56     13.95 o 
 -11   5   9        0.01       -3.52      6.90 o 
 -10   5   9        4.45        3.65      6.01 o 
  -9   5   9        2.50        1.20      5.52 o 
  -8   5   9       16.84       13.70      7.53 o 
  -7   5   9        0.63        2.66      6.96 o 
  -6   5   9       36.70       36.27      8.86 o 
  -5   5   9       44.18       39.55      7.88 o 
  -4   5   9       97.54       74.04      9.53 o 
  -3   5   9       56.44       57.97      7.33 o 
  -2   5   9       55.39       57.68      7.56 o 
  -1   5   9        1.69        0.08      5.61 o 
   0   5   9        0.00       -2.35      6.72 o 
   1   5   9      610.31      712.40     32.29 o 
   2   5   9        2.28        2.05      7.94 o 
   3   5   9       58.35       55.83     12.02 o 
   4   5   9      144.32      126.00     16.11 o 
   5   5   9      186.31      199.78     20.32 o 
   6   5   9       39.06       31.51     11.04 o 
   7   5   9        5.03       -1.57      7.54 o 
   8   5   9        0.44        2.87      8.22 o 
 -10   6   9        0.43       11.14      7.78 o 
  -9   6   9       18.41       16.74      7.16 o 
  -8   6   9        1.84       -4.13      6.25 o 
  -7   6   9        0.32        4.53      6.42 o 
  -6   6   9       13.42        9.12      7.31 o 
  -5   6   9        2.11       -2.61      5.92 o 
  -4   6   9       30.21       30.70      6.55 o 
  -3   6   9        5.61        4.39      4.79 o 
  -2   6   9       65.71       63.96     11.40 o 
  -1   6   9        4.21        5.04      9.99 o 
   0   6   9       55.26       57.92     11.72 o 
   1   6   9        5.27        0.15      7.20 o 
   2   6   9       27.04       29.50     10.53 o 
   3   6   9       13.29        6.08      7.98 o 
   4   6   9       36.34       41.97     11.33 o 
   5   6   9       33.61       29.89     11.08 o 
   6   6   9        3.93        5.21      8.27 o 
   7   6   9       20.42       21.24      7.89 o 
   8   6   9        0.23        9.78      8.59 o 
 -10   7   9       15.90       15.20      7.55 o 
  -9   7   9        7.61        3.09      7.03 o 
  -8   7   9        6.90        6.27      6.61 o 
  -7   7   9        1.86        0.01      6.98 o 
  -6   7   9        0.11       -0.31      6.32 o 
  -5   7   9       42.95       40.17      7.38 o 
  -4   7   9        2.16        2.49      4.81 o 
  -3   7   9        0.65       -3.32      5.39 o 
  -2   7   9      136.26      147.28     15.83 o 
  -1   7   9      132.55      151.30     17.12 o 
   0   7   9       23.11       15.99      8.95 o 
   1   7   9       39.08       36.28     10.18 o 
   2   7   9        5.98        1.87      7.47 o 
   3   7   9       44.66       34.57     10.90 o 
   4   7   9        0.13       12.83      9.66 o 
   5   7   9        4.30        4.32      8.60 o 
   6   7   9       14.36       21.66     12.32 o 
   7   7   9        3.21        5.42     13.17 o 
  -9   8   9        0.98       -9.46      6.96 o 
  -8   8   9       15.51       23.14      7.75 o 
  -7   8   9       31.25       24.56      8.20 o 
  -6   8   9        1.98        2.23      5.91 o 
  -5   8   9       36.97       35.09      6.73 o 
  -4   8   9        0.19       -1.51      9.47 o 
  -3   8   9        4.21       -0.18      6.25 o 
  -2   8   9       11.23       11.95      7.63 o 
  -1   8   9       40.14       32.74     10.57 o 
   0   8   9       73.44       59.06     13.62 o 
   1   8   9       19.16        6.44      9.19 o 
   2   8   9       16.22       22.90     10.64 o 
   3   8   9        0.98       -1.86     10.38 o 
   4   8   9       20.20       16.01     11.91 o 
   5   8   9        1.02        4.81      8.82 o 
   6   8   9       28.91       25.66     10.49 o 
   7   8   9        0.18      -12.70      8.47 o 
  -8   9   9        0.02        1.08      7.67 o 
  -7   9   9       35.37       25.73     10.00 o 
  -6   9   9        4.69        5.01      7.24 o 
  -5   9   9       37.62       38.35      8.57 o 
  -4   9   9        0.46       -1.12      5.90 o 
  -3   9   9       22.48       25.31      8.58 o 
  -2   9   9      261.51      268.63     29.90 o 
  -1   9   9       16.77       17.13     11.07 o 
   0   9   9        9.44        2.07     10.24 o 
   1   9   9        0.10       -3.07      8.59 o 
   2   9   9       11.07        7.80      8.76 o 
   3   9   9       21.86       17.88     10.32 o 
   4   9   9       17.13       21.33     10.92 o 
   5   9   9       10.44       14.71      9.93 o 
   6   9   9        1.81        3.17     10.08 o 
  -7  10   9       63.16       54.94     14.21 o 
  -6  10   9        5.69        5.58      6.16 o 
  -5  10   9       33.87       34.57      8.97 o 
  -4  10   9       31.14       26.12      8.48 o 
  -3  10   9      161.39      159.66     17.31 o 
  -2  10   9       26.26       20.99      9.71 o 
  -1  10   9       51.06       58.03     12.17 o 
   0  10   9       26.78       22.76     10.38 o 
   1  10   9        8.50        1.08      8.82 o 
   2  10   9        2.32       -8.70      8.37 o 
   3  10   9        9.72        6.66      8.93 o 
   4  10   9        0.16        4.44      9.34 o 
   5  10   9       13.20       27.49     13.51 o 
  -6  11   9        9.50        9.66      7.16 o 
  -5  11   9        6.29       12.96      7.43 o 
  -4  11   9       34.12       46.15     12.20 o 
  -3  11   9      141.72      156.89     18.07 o 
  -2  11   9       66.53       80.29     14.43 o 
  -1  11   9        4.20       -2.99     10.12 o 
   0  11   9      130.23      163.01     19.83 o 
   1  11   9       74.78       84.03     18.20 o 
   2  11   9        3.69        7.01      9.06 o 
   3  11   9        0.89       10.85     12.70 o 
  -3  12   9        0.88        3.78      8.18 o 
  -2  12   9        0.70        1.28      9.23 o 
  -1  12   9        6.31       -2.96      8.79 o 
   0  12   9       18.38       32.34     21.07 o 
   1  12   9        0.99       11.10     11.70 o 
 -10   0  10       37.08       55.62     17.04 o 
  -9   0  10       26.74       41.21     17.66 o 
  -8   0  10        3.99      -11.77     12.24 o 
  -7   0  10        6.61       12.55     13.17 o 
  -6   0  10       20.92       12.86     14.25 o 
  -5   0  10       57.02       62.68     11.24 o 
  -4   0  10      224.04      225.17     21.22 o 
  -3   0  10      225.76      258.02     29.75 o 
  -2   0  10       19.54       13.38      7.41 o 
  -1   0  10        0.49        2.02      8.10 o 
   0   0  10        6.75       20.82      8.68 o 
   1   0  10      650.34      658.64     45.16 o 
   2   0  10        0.00       -8.37      9.45 o 
   3   0  10       67.31       83.66     17.04 o 
   4   0  10        9.90       12.57      8.32 o 
   5   0  10      143.92      153.83     15.94 o 
   6   0  10        7.98       12.67      7.23 o 
   7   0  10        5.26       30.36     15.80 o 
   8   0  10       71.48       81.64     20.45 o 
 -10   1  10        1.64        3.62      7.82 o 
  -9   1  10        2.47       -6.23      9.35 o 
  -8   1  10        0.16       -3.00      6.14 o 
  -7   1  10        0.30       -1.53      5.76 o 
  -6   1  10        3.84        4.32      5.79 o 
  -5   1  10        0.64       -0.55      6.12 o 
  -4   1  10      233.71      270.61     17.76 o 
  -3   1  10      294.04      293.84     17.20 o 
  -2   1  10       12.99        8.98      8.62 o 
  -1   1  10       57.41       47.42      7.00 o 
   0   1  10      438.55      477.58     15.22 o 
   1   1  10      103.20      109.90     10.33 o 
   2   1  10       56.74       47.17      8.08 o 
   3   1  10      307.75      299.49     17.82 o 
   4   1  10      484.57      536.83     21.13 o 
   5   1  10        1.60        1.00      4.30 o 
   6   1  10       45.40       50.12      9.40 o 
   7   1  10       16.46       16.41      7.13 o 
   8   1  10        0.54       13.56     10.38 o 
 -10   2  10        7.39        9.53      6.98 o 
  -9   2  10        9.51       11.37      6.84 o 
  -8   2  10       14.05       11.70      6.46 o 
  -7   2  10       33.69       32.28      8.13 o 
  -6   2  10        1.00       -4.79      5.22 o 
  -5   2  10       18.08       14.67      6.53 o 
  -4   2  10        5.20        0.31      6.97 o 
  -3   2  10        2.21        1.34      6.35 o 
  -2   2  10       39.71       43.17      8.34 o 
  -1   2  10       26.39       30.57      8.45 o 
   0   2  10      398.15      464.05     19.54 o 
   1   2  10      138.50      138.43     11.70 o 
   2   2  10       72.86       60.28     11.27 o 
   3   2  10      217.18      206.66     13.10 o 
   4   2  10        0.92        1.03      4.28 o 
   5   2  10      204.09      243.85     15.41 o 
   6   2  10       38.06       29.62      7.70 o 
   7   2  10        7.42        4.53      7.61 o 
   8   2  10      109.08      143.58     14.40 o 
 -10   3  10       41.63       42.03      9.70 o 
  -9   3  10       48.33       47.41      9.35 o 
  -8   3  10        2.54        2.22      5.78 o 
  -7   3  10        4.72        1.62      6.98 o 
  -6   3  10        2.05        2.28      5.78 o 
  -5   3  10        9.64        6.00      6.59 o 
  -4   3  10       40.35       19.66      6.90 o 
  -3   3  10        6.71        2.40      5.76 o 
  -2   3  10        5.32       11.17      6.84 o 
  -1   3  10       91.81      101.07      8.97 o 
   0   3  10        0.01        2.44      4.89 o 
   1   3  10      364.36      408.11     24.36 o 
   2   3  10        1.12        3.30      7.70 o 
   3   3  10       53.97       43.18     10.61 o 
   4   3  10      355.84      349.09     48.34 o 
   5   3  10        5.75       12.55     13.48 o 
   6   3  10        2.38        5.62      8.82 o 
   7   3  10        0.25       -2.88      6.89 o 
   8   3  10        4.13       -2.04      8.24 o 
 -10   4  10        3.45        3.71      6.91 o 
  -9   4  10        5.25        5.68      7.11 o 
  -8   4  10       11.50        9.51      7.25 o 
  -7   4  10        0.01        3.06      6.82 o 
  -6   4  10       69.67       71.48     10.95 o 
  -5   4  10       89.48      101.18     11.51 o 
  -4   4  10       75.03       62.57      8.79 o 
  -3   4  10       45.78       48.02      9.31 o 
  -2   4  10       70.46       77.00     12.38 o 
  -1   4  10       24.09       24.63      7.11 o 
   0   4  10       33.31       31.89      8.84 o 
   1   4  10        1.02       -3.26      7.54 o 
   2   4  10      215.99      241.16     20.39 o 
   3   4  10       52.86       34.18     10.64 o 
   4   4  10        8.60       14.36     11.17 o 
   5   4  10        0.01       13.39     10.12 o 
   6   4  10        1.96        7.78      6.42 o 
   7   4  10        0.04        9.81      9.89 o 
  -9   5  10        0.16       -0.66      6.45 o 
  -8   5  10        5.86        0.00      6.73 o 
  -7   5  10        9.52       10.93      7.00 o 
  -6   5  10        4.21       12.75      7.89 o 
  -5   5  10       20.35       16.30      7.75 o 
  -4   5  10        9.47       11.69      7.13 o 
  -3   5  10       12.87       12.94      7.11 o 
  -2   5  10       23.15       15.07      8.05 o 
  -1   5  10        0.93        4.79      8.91 o 
   0   5  10        6.67        7.49     11.08 o 
   1   5  10        7.99       -1.54      9.33 o 
   2   5  10      185.12      175.89     24.17 o 
   3   5  10       12.32        2.82      8.75 o 
   4   5  10        0.49        3.04     10.01 o 
   5   5  10       81.10       70.86     15.40 o 
   6   5  10       21.20       20.58     12.06 o 
   7   5  10       29.79       21.43      8.41 o 
  -9   6  10        0.39       -3.37      6.66 o 
  -8   6  10        0.79       -2.15      6.00 o 
  -7   6  10       13.65       15.00      7.62 o 
  -6   6  10       80.48       76.84      9.91 o 
  -5   6  10        0.30        1.84      8.03 o 
  -4   6  10        0.09        2.08      6.20 o 
  -3   6  10        0.32       -4.13      8.56 o 
  -2   6  10       16.83       14.08      9.11 o 
  -1   6  10       12.10        1.37      7.54 o 
   0   6  10       21.45       10.10      7.83 o 
   1   6  10      214.34      217.55     20.76 o 
   2   6  10        4.18        7.35      8.24 o 
   3   6  10       39.60       36.17     11.80 o 
   4   6  10       28.99       17.47      9.66 o 
   5   6  10        2.51        5.64     10.05 o 
   6   6  10        1.03       -1.70      9.14 o 
  -8   7  10        0.51        0.47      6.19 o 
  -7   7  10        0.07        0.29      5.76 o 
  -6   7  10        6.48       14.96      6.96 o 
  -5   7  10        8.63        4.90      5.71 o 
  -4   7  10       91.49       86.70     14.48 o 
  -3   7  10       52.76       58.74     10.34 o 
  -2   7  10       52.88       45.30     11.52 o 
  -1   7  10        0.37        6.42      9.84 o 
   0   7  10       21.03       17.16     10.57 o 
   1   7  10       17.80       35.86     12.58 o 
   2   7  10       92.30       70.19     14.00 o 
   3   7  10       55.44       55.47     12.82 o 
   4   7  10       18.04       11.15      9.33 o 
   5   7  10       10.35        6.42     10.23 o 
   6   7  10       35.49       50.41     14.89 o 
  -7   8  10        6.48        8.56      7.90 o 
  -6   8  10       17.63       21.84      7.65 o 
  -5   8  10       10.36       15.58     10.41 o 
  -4   8  10        9.73        5.19      7.88 o 
  -3   8  10       29.39       23.20     10.05 o 
  -2   8  10        4.10       12.28     10.48 o 
  -1   8  10        0.11        1.36      7.73 o 
   0   8  10        3.52       -1.88      8.34 o 
   1   8  10        2.01        4.69      7.96 o 
   2   8  10       40.98       51.06     12.10 o 
   3   8  10        1.68        2.31      8.99 o 
   4   8  10       19.26       26.11     12.19 o 
   5   8  10        8.17        4.41      9.20 o 
  -6   9  10        6.91        7.48      9.71 o 
  -5   9  10        0.35       -9.25      8.16 o 
  -4   9  10        7.19        7.77      7.83 o 
  -3   9  10      108.63      122.18     16.51 o 
  -2   9  10       63.55       58.95     12.42 o 
  -1   9  10       11.39       -6.62      8.99 o 
   0   9  10        9.77       -1.11      8.75 o 
   1   9  10       45.95       29.27     12.47 o 
   2   9  10        7.13        8.41      9.86 o 
   3   9  10       33.98       31.59     12.26 o 
   4   9  10        0.64      -11.01     10.71 o 
  -5  10  10        9.09        9.09      9.81 o 
  -4  10  10      104.13       97.23     12.06 o 
  -3  10  10       57.69       60.68     13.21 o 
  -2  10  10      101.31      111.48     17.27 o 
  -1  10  10       13.07       19.63      9.42 o 
   0  10  10       11.22        6.54     10.57 o 
   1  10  10        0.48        4.12     10.16 o 
   2  10  10       12.51       15.65     11.39 o 
   3  10  10        0.00        0.31     12.42 o 
  -2  11  10       34.77       14.62      9.35 o 
  -1  11  10        2.63        6.95     11.12 o 
   0  11  10        0.00       -2.43      9.20 o 
  -9   1  11       18.95       12.99     10.05 o 
  -8   1  11        1.32        1.72      7.50 o 
  -7   1  11        0.21        5.23      8.67 o 
  -6   1  11        0.05        1.93      6.95 o 
  -5   1  11       37.71       28.75     11.45 o 
  -4   1  11       32.80       37.19      9.13 o 
  -3   1  11        2.88        0.78      6.62 o 
  -2   1  11      247.48      271.82     17.33 o 
  -1   1  11        0.89        8.30      7.81 o 
   0   1  11      115.51      124.29     12.60 o 
   1   1  11      149.91      165.90     14.32 o 
   2   1  11      121.76      155.94     16.14 o 
   3   1  11        0.45        3.41      9.30 o 
   4   1  11        0.83        1.77      5.29 o 
   5   1  11       36.82       59.10      8.24 o 
   6   1  11       62.63       78.36     10.96 o 
  -9   2  11        6.75       18.86     10.20 o 
  -8   2  11       39.33       48.15     13.06 o 
  -7   2  11        1.72        0.30      5.95 o 
  -6   2  11       51.17       50.51     10.10 o 
  -5   2  11        0.41        9.06      6.41 o 
  -4   2  11        3.75        6.62      7.33 o 
  -3   2  11        0.42       16.32     18.82 o 
  -2   2  11       60.62       61.54      9.87 o 
  -1   2  11      225.98      260.78     17.25 o 
   0   2  11       41.65       48.20      9.93 o 
   1   2  11      169.07      177.23     25.72 o 
   2   2  11       15.44       23.88      9.45 o 
   3   2  11       82.58      109.91     15.65 o 
   4   2  11        9.37        4.34     12.86 o 
   5   2  11        4.08        5.85      7.41 o 
   6   2  11        4.37        4.24     10.47 o 
  -9   3  11        0.04        3.57      6.64 o 
  -8   3  11        0.09        1.46      6.66 o 
  -7   3  11       29.09       27.78      8.15 o 
  -6   3  11        0.91        0.96      7.53 o 
  -5   3  11        0.84       -1.47      6.67 o 
  -4   3  11       42.05       47.52      9.08 o 
  -3   3  11       13.13       12.66      7.49 o 
  -2   3  11        1.77       -1.74      5.59 o 
  -1   3  11       28.17       26.20      8.69 o 
   0   3  11      236.80      243.07     28.66 o 
   1   3  11        5.47      -10.16      8.08 o 
   2   3  11       22.06       11.19     10.14 o 
   3   3  11        0.24       -3.24      7.59 o 
   4   3  11        2.34        1.75      8.25 o 
   5   3  11       10.05        6.66     13.56 o 
   6   3  11       40.28       65.38     13.01 o 
  -8   4  11       21.54        5.11      7.41 o 
  -7   4  11        0.10       -2.87      6.16 o 
  -6   4  11        8.64       -0.99      6.30 o 
  -5   4  11        9.25       10.11      6.93 o 
  -4   4  11        0.51        4.93      7.65 o 
  -3   4  11        0.87        1.87      6.93 o 
  -2   4  11      101.40      104.09     15.88 o 
  -1   4  11       39.43       24.88      9.89 o 
   0   4  11       89.89       76.11     12.91 o 
   1   4  11       27.21       34.38     12.14 o 
   2   4  11       57.66       56.46     12.55 o 
   3   4  11        0.11       -4.04      7.79 o 
   4   4  11       44.40       48.60     13.73 o 
   5   4  11       32.15       23.81     10.91 o 
   6   4  11        3.42        1.79      6.55 o 
  -8   5  11        3.75       -1.20      8.72 o 
  -7   5  11        8.42        7.06      6.47 o 
  -6   5  11       10.37        5.38      7.23 o 
  -5   5  11       26.55       30.89      9.21 o 
  -4   5  11       20.37       18.77      8.16 o 
  -3   5  11       20.86       33.09     10.77 o 
  -2   5  11        0.18        5.75      9.70 o 
  -1   5  11      134.67      142.22     24.32 o 
   0   5  11        0.22        7.53      8.97 o 
   1   5  11      279.91      332.08     67.39 o 
   2   5  11      110.54      112.14     15.39 o 
   3   5  11        1.30        0.50      8.93 o 
   4   5  11       23.18       33.68     11.86 o 
   5   5  11        6.17        8.09     10.08 o 
  -7   6  11        2.87        1.11      6.71 o 
  -6   6  11        0.43       -4.88      5.77 o 
  -5   6  11       16.15       27.50      8.74 o 
  -4   6  11        1.10       -2.05      8.99 o 
  -3   6  11       45.23       48.22     12.75 o 
  -2   6  11        1.20        0.20      7.65 o 
  -1   6  11        0.00       12.21      8.64 o 
   0   6  11       25.73       17.95      8.84 o 
   1   6  11        7.28        4.78      9.10 o 
   2   6  11      107.64      102.17     23.24 o 
   3   6  11        3.50        9.16      8.77 o 
   4   6  11        0.60       -3.62      9.26 o 
   5   6  11       15.52       33.82     14.34 o 
  -7   7  11        0.01       -5.20      6.48 o 
  -6   7  11        0.94        2.27      7.78 o 
  -5   7  11        2.18        4.98      8.51 o 
  -4   7  11        2.59       10.30      9.53 o 
  -3   7  11        8.03        6.93      9.71 o 
  -2   7  11       40.07       61.81     19.21 o 
  -1   7  11       14.36       15.48     10.50 o 
   0   7  11        0.91        0.42     10.27 o 
   1   7  11       24.63       12.32     10.16 o 
   2   7  11        0.87        3.08      8.05 o 
   3   7  11       10.28       16.75     12.76 o 
   4   7  11       26.01       29.72     14.00 o 
  -5   8  11       41.61       28.37     12.01 o 
  -4   8  11       34.45       28.34     13.52 o 
  -3   8  11       42.36       36.93     13.57 o 
  -2   8  11        5.89        8.96      8.07 o 
  -1   8  11       27.35       28.22     10.38 o 
   0   8  11        9.42       15.37      9.01 o 
   1   8  11       15.72       18.29     10.49 o 
   2   8  11        2.60       -9.54      8.34 o 
   3   8  11       13.39       21.29     10.65 o 
  -4   9  11        0.01       -1.08     13.94 o 
  -3   9  11        7.94       10.88      9.97 o 
  -2   9  11       17.52       11.63      9.78 o 
  -1   9  11        2.80       -6.30      9.58 o 
   0   9  11        1.77       -0.43      7.76 o 
   1   9  11        4.05       -3.28      8.94 o 
  -8   0  12        6.92        3.25     12.55 o 
  -7   0  12        0.02      -10.38     14.56 o 
  -6   0  12       23.25       22.77     13.01 o 
  -5   0  12      106.64      128.74     23.08 o 
  -4   0  12       39.28       44.15     18.44 o 
  -3   0  12      137.08      154.61     24.48 o 
  -2   0  12      167.45      173.67     26.18 o 
  -1   0  12       87.93      114.33     23.70 o 
   0   0  12       88.88       94.19     19.52 o 
   1   0  12      201.02      271.89     32.84 o 
   3   0  12       32.86        5.58      9.14 o 
   5   0  12        0.50        7.59      7.78 o 
  -7   1  12       11.84        1.11     10.88 o 
  -6   1  12        0.99       -0.18      8.15 o 
  -5   1  12       47.36       47.01     12.36 o 
  -4   1  12       28.25       24.66      9.75 o 
  -3   1  12      160.49      207.01     20.83 o 
  -2   1  12       28.68       50.83     12.03 o 
  -1   1  12      116.11      152.10     17.44 o 
   0   1  12       37.70       30.18      9.00 o 
   1   1  12        0.71        2.23      8.37 o 
   2   1  12        2.35       12.99      9.05 o 
   3   1  12       35.89       53.14     15.03 o 
   4   1  12       18.71       30.04     11.35 o 
  -7   2  12        0.00       -2.08      7.37 o 
  -6   2  12      103.04      100.67     25.33 o 
  -5   2  12       33.93       34.41     11.38 o 
  -4   2  12        0.53       -1.66      6.30 o 
  -3   2  12        1.36       -1.10      7.99 o 
  -2   2  12      163.23      174.71     15.45 o 
  -1   2  12        0.21        1.37      7.15 o 
   0   2  12       43.38       50.70     12.28 o 
   1   2  12      146.74      178.49     30.60 o 
   2   2  12       10.69        7.13     14.87 o 
   3   2  12        0.70        0.60      7.94 o 
   4   2  12        7.32       19.84     10.35 o 
  -7   3  12        5.81        8.46      8.03 o 
  -6   3  12        0.83        1.04      7.96 o 
  -5   3  12        1.71       12.45      9.14 o 
  -4   3  12        0.24       -2.25      6.86 o 
  -3   3  12       38.32       50.52      9.78 o 
  -2   3  12       46.78       43.65     12.37 o 
  -1   3  12       12.72       -1.07      8.64 o 
   0   3  12        1.54        2.61      8.98 o 
   1   3  12       12.97       23.08     13.63 o 
   2   3  12       15.20        3.25     11.77 o 
   3   3  12       78.59      109.01     24.48 o 
   4   3  12       26.93       43.68     18.51 o 
  -6   4  12        8.33        9.23      8.22 o 
  -5   4  12        8.90       12.46      8.17 o 
  -4   4  12        0.35        1.63      6.91 o 
  -3   4  12        8.95        6.60     11.54 o 
  -2   4  12       11.90        9.22     12.16 o 
  -1   4  12        2.91       -2.47      8.93 o 
   0   4  12       44.30       39.35     15.18 o 
   1   4  12        3.21        8.21     11.77 o 
   2   4  12        6.76       -4.83      8.11 o 
   3   4  12        0.05       -1.75      8.82 o 
   4   4  12        6.15       14.82     10.96 o 
  -6   5  12        0.85       19.28     25.14 o 
  -5   5  12       12.67       11.35      8.30 o 
  -4   5  12        0.89        1.81      9.30 o 
  -3   5  12        0.05        9.95      9.30 o 
  -2   5  12       12.55       24.15     12.68 o 
  -1   5  12       82.98       73.43     16.81 o 
   0   5  12       12.42        9.45     12.70 o 
   1   5  12        0.68       -2.32     14.25 o 
   2   5  12       40.41       30.16     13.07 o 
   3   5  12       13.77       14.00     11.49 o 
  -5   6  12        8.63        2.67     10.22 o 
  -4   6  12        3.15       -5.10      9.46 o 
  -3   6  12       38.85       30.33     14.18 o 
  -2   6  12        9.95       22.52     12.92 o 
  -1   6  12       11.20       35.01     18.75 o 
   0   6  12        3.45        1.55     12.70 o 
   1   6  12        0.01       -6.07      8.37 o 
   2   6  12        1.76       -3.57      8.02 o 
  -3   7  12        0.62        1.50     10.77 o 
  -2   7  12       40.22       35.77     12.99 o 
  -1   7  12       45.37       44.62     20.45 o 
   0   7  12        0.31       -2.32     12.55 o 
  -5   1  13       73.31       78.94     15.17 o 
  -4   1  13        2.58        4.67     11.26 o 
  -3   1  13       11.69       23.01     10.11 o 
  -2   1  13       60.79       84.79     15.87 o 
  -1   1  13        2.08        6.35     17.66 o 
   0   1  13        0.37      -10.38     15.18 o 
   1   1  13        0.68       -4.49     11.46 o 
  -4   2  13        5.23        6.58      8.75 o 
  -3   2  13       51.56       71.36     15.82 o 
  -2   2  13       36.31       48.80     19.21 o 
  -1   2  13        0.00       -5.58     17.51 o 
   0   2  13       11.69       16.14      9.33 o 
   1   2  13        1.93        3.17      9.00 o 
  -4   3  13        3.75        4.28      9.06 o 
  -3   3  13       47.68       47.60     13.27 o 
  -2   3  13        0.32        7.82     11.94 o 
  -1   3  13        6.64       -4.24      9.56 o 
   0   3  13       17.67       22.35     11.80 o 
  -2   4  13       31.87       78.07     29.05 o 
  -1   4  13       30.57       48.94     15.96 o 
                                                 
